# Supplementary material for: Transcriptomic Stress Response in Streptococcus mutans following Treatment with a Sublethal Concentration of Chlorhexidine Digluconate
Source: Microorganisms. 2022 Mar 4;10(3):561. doi: 10.3390/microorganisms10030561 (PMC8950716; doi:10.3390/microorganisms10030561)
Supplement: Supplementary file 1 [file microorganisms-10-00561-s001.zip]

Archive with 1 entries (1 files):
- microorganisms-1589513-supplementary.xlsx
