# Supplementary material for: Transcriptomic Stress Response in Streptococcus mutans following Treatment with a Sublethal Concentration of Chlorhexidine Digluconate
Source: Microorganisms. 2022 Mar 4;10(3):561. doi: 10.3390/microorganisms10030561 (PMC8950716; doi:10.3390/microorganisms10030561)
Supplement: Supplementary file 1 [file microorganisms-10-00561-s001.zip › microorganisms-1589513-supplementary.xlsx]

## Sheet: Sheet1
Table S1 List of all genes of S. mutans detected by RNA-Seq
gene_name	Ensembl_ID	baseMean	log2FoldChange_condition_all_conditions_Chlorhexidine_notirradia	lfcSE_condition_all_conditions_Chlorhexidine_notirradiated_vs__c	stat_condition_all_conditions_Chlorhexidine_notirradiated_vs__co	pvalue_condition_all_conditions_Chlorhexidine_notirradiated_vs	padj_condition_all_conditions_Chlorhexidine_notirradiated_vs__co	contrast_vector	outcome
NA	D820_RS03005	1473.32	-3.21036	0.639813	-5.01766	5.23052e-07	1.59876e-06	1	DE
NA	D820_RS01705	16.4938	-3.10904	0.80442	-3.86494	0.000111116	0.000246024	1	DE
NA	D820_RS03010	7659.35	-2.99036	0.672032	-4.44973	8.59787e-06	2.26481e-05	1	DE
NA	D820_RS03000	2448.11	-2.97668	0.630258	-4.72296	2.32441e-06	6.56782e-06	1	DE
lacC	D820_RS02990	6123.15	-2.96471	0.668279	-4.43634	9.15009e-06	2.40375e-05	1	DE
lacD	D820_RS02995	4943.23	-2.89904	0.612597	-4.73238	2.21905e-06	6.30678e-06	1	DE
NA	D820_RS08540	5.03835	-2.76115	0.95844	-2.88088	0.00396563	0.00689551	1	DE
lacA	D820_RS02980	1207.82	-2.73945	0.677183	-4.04536	5.22417e-05	0.00012355	1	DE
lacB	D820_RS02985	4257.26	-2.66734	0.665644	-4.00715	6.14551e-05	0.000143248	1	DE
NA	D820_RS03015	2055.75	-2.64143	0.456078	-5.7916	6.97171e-09	2.84834e-08	1	DE
NA	D820_RS10535	41.7555	-2.63083	0.415214	-6.33609	2.35673e-10	1.15694e-09	1	DE
NA	D820_RS01835	26.1141	-2.59362	0.470113	-5.51701	3.4482e-08	1.27682e-07	1	DE
NA	D820_RS03030	2621.09	-2.55278	0.439285	-5.81123	6.20153e-09	2.55419e-08	1	DE
NA	D820_RS03020	7039.77	-2.32498	0.437993	-5.30826	1.10676e-07	3.7353e-07	1	DE
NA	D820_RS02960	169.439	-2.13909	0.266406	-8.02945	9.8e-16	8.31e-15	1	DE
NA	D820_RS10540	11.6311	-2.13271	0.583325	-3.65612	0.000256065	0.000539903	1	DE
NA	D820_RS08525	6.94664	-2.11092	0.718187	-2.93923	0.00329031	0.0057938	1	DE
NA	D820_RS10580	243.76	-2.09257	0.236699	-8.84063	0	1e-17	1	DE
NA	D820_RS03035	716.677	-2.08402	0.430249	-4.84374	1.27416e-06	3.7473e-06	1	DE
NA	D820_RS00080	3.4374	-2.08201	0.977735	-2.12943	0.033219	0.0488323	1	DE
NA	D820_RS00795	595.816	-2.02275	0.675162	-2.99595	0.00273595	0.0048706	1	DE
NA	D820_RS02815	438.286	-2.0132	0.276423	-7.28302	3.2644e-13	2.20347e-12	1	DE
rpmJ	D820_RS00745	1375.43	-2.0007	0.21465	-9.32075	0	0	1	DE
NA	D820_RS03725	809.435	-1.98366	0.244303	-8.11968	4.7e-16	4.11e-15	1	DE
NA	D820_RS10420	237.29	-1.95199	0.261005	-7.47873	7.505e-14	5.464e-13	1	DE
NA	D820_RS08545	7.48346	-1.94991	0.780416	-2.49856	0.01247	0.0199356	1	DE
NA	D820_RS10365	210.849	-1.93539	0.472951	-4.09215	4.27396e-05	0.000102449	1	DE
NA	D820_RS03720	395.564	-1.93429	0.235857	-8.20112	2.4e-16	2.15e-15	1	DE
NA	D820_RS09445	139.261	-1.91366	0.273934	-6.98585	2.83132e-12	1.77996e-11	1	DE
zupT	D820_RS00465	3053.81	-1.90724	0.64227	-2.96953	0.00298253	0.00529019	1	DE
secE	D820_RS01020	677.581	-1.89375	0.30394	-6.23066	4.64469e-10	2.19157e-09	1	DE
infA	D820_RS00740	3151.23	-1.86256	0.199529	-9.33479	0	0	1	DE
NA	D820_RS06330	334.973	-1.8543	0.303997	-6.09974	1.06243e-09	4.85966e-09	1	DE
NA	D820_RS03710	120.583	-1.84606	0.329033	-5.61057	2.01658e-08	7.71699e-08	1	DE
recX	D820_RS01680	1152.94	-1.83933	0.402806	-4.5663	4.96409e-06	1.34779e-05	1	DE
rpmH	D820_RS07990	2629.4	-1.83439	0.203448	-9.01653	0	0	1	DE
NA	D820_RS09030	3516.69	-1.8098	0.263064	-6.87967	5.99918e-12	3.57743e-11	1	DE
NA	D820_RS06165	998.073	-1.80602	0.255145	-7.0784	1.45824e-12	9.35582e-12	1	DE
NA	D820_RS01850	1363.38	-1.80549	0.396058	-4.55865	5.14837e-06	1.39588e-05	1	DE
lacG	D820_RS03025	8913.28	-1.79908	0.41184	-4.36839	1.25166e-05	3.20584e-05	1	DE
NA	D820_RS03380	1838.23	-1.79419	0.34773	-5.15973	2.47312e-07	8.01291e-07	1	DE
NA	D820_RS10470	17.6575	-1.78282	0.507294	-3.51438	0.000440784	0.000900088	1	DE
NA	D820_RS10360	1261.13	-1.76976	0.326103	-5.427	5.7309e-08	2.04045e-07	1	DE
NA	D820_RS09435	24.9174	-1.75779	0.410706	-4.27992	1.86963e-05	4.62411e-05	1	DE
NA	D820_RS10205	80.5001	-1.75633	0.347513	-5.05401	4.32634e-07	1.34998e-06	1	DE
NA	D820_RS00030	819.191	-1.74642	0.311251	-5.61097	2.01197e-08	7.71452e-08	1	DE
NA	D820_RS00195	861.603	-1.74406	0.452487	-3.85439	0.000116019	0.000256005	1	DE
NA	D820_RS00035	762.317	-1.70685	0.303035	-5.63252	1.776e-08	6.85029e-08	1	DE
NA	D820_RS04210	203.947	-1.70086	0.197421	-8.61538	1e-17	7e-17	1	DE
NA	D820_RS03375	1119.61	-1.68726	0.342716	-4.92322	8.51317e-07	2.5228e-06	1	DE
NA	D820_RS00470	3071.96	-1.67331	0.265731	-6.29699	3.03476e-10	1.44952e-09	1	DE
NA	D820_RS09035	268.388	-1.66971	0.169732	-9.83734	0	0	1	DE
NA	D820_RS02950	841.946	-1.64787	0.251306	-6.55724	5.48133e-11	2.95172e-10	1	DE
NA	D820_RS07830	235.689	-1.64648	0.255426	-6.44599	1.14848e-10	5.87538e-10	1	DE
NA	D820_RS00790	7.94404	-1.63719	0.638132	-2.56559	0.0102999	0.0167929	1	DE
NA	D820_RS04215	51.5549	-1.62897	0.299801	-5.4335	5.52594e-08	1.97471e-07	1	DE
mfd	D820_RS09550	2604.34	-1.62177	0.238781	-6.79187	1.10693e-11	6.38535e-11	1	DE
mreC	D820_RS09405	756.171	-1.62001	0.40952	-3.95588	7.62538e-05	0.000173987	1	DE
NA	D820_RS08510	20.9376	-1.59782	0.436944	-3.65681	0.000255376	0.000539035	1	DE
NA	D820_RS02955	167.813	-1.59475	0.371593	-4.29165	1.77353e-05	4.40888e-05	1	DE
NA	D820_RS03275	3369.97	-1.59234	0.209179	-7.61236	2.691e-14	2.0437e-13	1	DE
NA	D820_RS00015	352.453	-1.5862	0.353638	-4.48537	7.27877e-06	1.9357e-05	1	DE
NA	D820_RS01860	583.273	-1.58452	0.166141	-9.53719	0	0	1	DE
rpsM	D820_RS00750	7402.68	-1.5828	0.179266	-8.82936	0	1e-17	1	DE
NA	D820_RS00075	14.0863	-1.5761	0.55157	-2.85748	0.00427015	0.00739197	1	DE
NA	D820_RS00270	206.213	-1.56886	0.307348	-5.10452	3.31639e-07	1.05172e-06	1	DE
NA	D820_RS08490	569.003	-1.56619	0.383697	-4.08183	4.46817e-05	0.000106822	1	DE
NA	D820_RS00930	98.9237	-1.56198	0.396159	-3.94281	8.05332e-05	0.000183321	1	DE
NA	D820_RS06335	1141.28	-1.56089	0.257611	-6.0591	1.36889e-09	6.16e-09	1	DE
NA	D820_RS09925	76.9465	-1.5604	0.442777	-3.52412	0.00042489	0.000871294	1	DE
NA	D820_RS07880	1008.39	-1.5592	0.397113	-3.92633	8.62504e-05	0.000194966	1	DE
NA	D820_RS00025	3162.24	-1.55777	0.292359	-5.32829	9.91427e-08	3.37537e-07	1	DE
NA	D820_RS00735	1914.82	-1.55332	0.216923	-7.16066	8.0288e-13	5.25521e-12	1	DE
NA	D820_RS07805	30.2999	-1.55298	0.42307	-3.67073	0.000241855	0.000512721	1	DE
NA	D820_RS0109825	1831.82	-1.54614	0.297525	-5.19666	2.02906e-07	6.62939e-07	1	DE
NA	D820_RS01840	12.7895	-1.54563	0.552058	-2.79976	0.00511412	0.00876707	1	DE
NA	D820_RS05715	505.381	-1.53475	0.164156	-9.34935	0	0	1	DE
NA	D820_RS00410	3412.54	-1.53275	0.332771	-4.60602	4.10454e-06	1.11911e-05	1	DE
NA	D820_RS08530	3.36409	-1.52011	0.92758	-1.63879	0.101256	0.134731	0	not_DE
NA	D820_RS06280	1361.22	-1.51924	0.166449	-9.12737	0	0	1	DE
NA	D820_RS00205	1062.53	-1.51711	0.210889	-7.1939	6.2968e-13	4.14945e-12	1	DE
NA	D820_RS00760	18246.5	-1.50166	0.173078	-8.6762	0	4e-17	1	DE
NA	D820_RS01760	1512.92	-1.49211	0.175506	-8.50178	2e-17	1.8e-16	1	DE
NA	D820_RS07210	584.137	-1.48824	0.252237	-5.90015	3.63168e-09	1.54148e-08	1	DE
NA	D820_RS05135	503.386	-1.48205	0.376426	-3.93716	8.24513e-05	0.000187249	1	DE
NA	D820_RS03270	3222.77	-1.4809	0.203279	-7.28509	3.2146e-13	2.17742e-12	1	DE
rplQ	D820_RS00765	7860.67	-1.47927	0.212653	-6.95625	3.49449e-12	2.16346e-11	1	DE
NA	D820_RS00020	1032.48	-1.47892	0.286864	-5.15547	2.53e-07	8.18357e-07	1	DE
NA	D820_RS02270	865.549	-1.47	0.187242	-7.85083	4.13e-15	3.293e-14	1	DE
nusB	D820_RS01400	1248.55	-1.46754	0.130837	-11.2166	0	0	1	DE
NA	D820_RS07745	944.211	-1.46471	0.258497	-5.66624	1.45962e-08	5.72077e-08	1	DE
rlmH	D820_RS00065	333.27	-1.46139	0.276507	-5.2852	1.25567e-07	4.20865e-07	1	DE
NA	D820_RS05265	2819.97	-1.4577	0.162918	-8.94743	0	0	1	DE
NA	D820_RS07825	234.738	-1.45668	0.24597	-5.92221	3.17649e-09	1.35748e-08	1	DE
NA	D820_RS07945	116.225	-1.45152	0.267299	-5.43032	5.62536e-08	2.00655e-07	1	DE
NA	D820_RS10215	66.5913	-1.43885	0.34599	-4.15865	3.20131e-05	7.75979e-05	1	DE
NA	D820_RS00800	1361.61	-1.43703	0.337454	-4.25844	2.05857e-05	5.07206e-05	1	DE
NA	D820_RS05330	3246.64	-1.42312	0.19787	-7.19218	6.3765e-13	4.18783e-12	1	DE
NA	D820_RS04485	1809.94	-1.42281	0.191129	-7.44424	9.75e-14	6.9943e-13	1	DE
NA	D820_RS06690	504.498	-1.42206	0.226024	-6.29162	3.1416e-10	1.49688e-09	1	DE
NA	D820_RS07820	279.248	-1.4219	0.235501	-6.03776	1.56268e-09	6.95159e-09	1	DE
NA	D820_RS05825	5372.83	-1.42095	0.121338	-11.7107	0	0	1	DE
NA	D820_RS00605	5.64263	-1.41851	0.730627	-1.9415	0.052198	0.0736913	0	not_DE
rpoE	D820_RS10340	328.747	-1.4177	0.234511	-6.04535	1.49084e-09	6.67788e-09	1	DE
NA	D820_RS01845	4929.04	-1.41147	0.277922	-5.07865	3.80126e-07	1.1938e-06	1	DE
NA	D820_RS07840	490.908	-1.41075	0.255707	-5.51705	3.44729e-08	1.27682e-07	1	DE
macP	D820_RS02385	1901.67	-1.40068	0.226872	-6.17388	6.66331e-10	3.09892e-09	1	DE
nusG	D820_RS01025	1794.16	-1.39971	0.349077	-4.00975	6.07835e-05	0.00014197	1	DE
NA	D820_RS05820	5588.65	-1.3946	0.0954294	-14.614	0	0	1	DE
trmFO	D820_RS05060	4312.84	-1.39328	0.202072	-6.89499	5.38701e-12	3.23221e-11	1	DE
topA	D820_RS05065	5978.77	-1.39188	0.171907	-8.0967	5.6e-16	4.88e-15	1	DE
NA	D820_RS09510	1239.98	-1.38007	0.193918	-7.11679	1.10468e-12	7.1583e-12	1	DE
NA	D820_RS02380	2840.83	-1.37952	0.239937	-5.74951	8.95043e-09	3.62492e-08	1	DE
NA	D820_RS02770	883.262	-1.37471	0.258127	-5.32572	1.00554e-07	3.41744e-07	1	DE
tsaE	D820_RS07665	1545.26	-1.37	0.25565	-5.35887	8.37431e-08	2.87119e-07	1	DE
NA	D820_RS04540	593.97	-1.36587	0.184446	-7.40523	1.3092e-13	9.255e-13	1	DE
NA	D820_RS05805	2704.04	-1.36236	0.131622	-10.3506	0	0	1	DE
NA	D820_RS08515	17.9336	-1.35876	0.424415	-3.20148	0.00136724	0.00255815	1	DE
NA	D820_RS02405	974.546	-1.35746	0.362949	-3.74009	0.000183957	0.000395151	1	DE
NA	D820_RS00185	771.477	-1.35724	0.209708	-6.47206	9.66767e-11	4.99839e-10	1	DE
NA	D820_RS06170	5406.01	-1.35622	0.234343	-5.78731	7.15236e-09	2.91492e-08	1	DE
NA	D820_RS07720	8267.71	-1.35614	0.248109	-5.46592	4.60523e-08	1.67338e-07	1	DE
NA	D820_RS04310	364.209	-1.35423	0.207536	-6.52531	6.78632e-11	3.60454e-10	1	DE
NA	D820_RS00610	1291.98	-1.3462	0.134444	-10.0131	0	0	1	DE
rpmG	D820_RS01015	552.708	-1.34124	0.273171	-4.90991	9.11161e-07	2.69604e-06	1	DE
NA	D820_RS08505	53.2764	-1.33972	0.434723	-3.08177	0.00205773	0.00375257	1	DE
rplL	D820_RS05260	3545.47	-1.33862	0.180251	-7.42641	1.1158e-13	7.975e-13	1	DE
yaaA	D820_RS00460	3251.72	-1.33441	0.407074	-3.27806	0.00104524	0.00199602	1	DE
NA	D820_RS07965	2275.19	-1.33143	0.262813	-5.06607	4.06119e-07	1.27338e-06	1	DE
NA	D820_RS05080	110.499	-1.32998	0.237923	-5.58996	2.27118e-08	8.64027e-08	1	DE
rlmD	D820_RS01685	4330.54	-1.32569	0.312729	-4.23912	2.244e-05	5.50801e-05	1	DE
NA	D820_RS07970	1332.63	-1.3238	0.219922	-6.01938	1.75084e-09	7.68317e-09	1	DE
NA	D820_RS06275	730.323	-1.31969	0.132682	-9.94623	0	0	1	DE
NA	D820_RS03385	974.891	-1.31713	0.34915	-3.77241	0.000161681	0.000349231	1	DE
NA	D820_RS06070	6401.72	-1.31615	0.222506	-5.91511	3.31659e-09	1.41391e-08	1	DE
NA	D820_RS10345	20.6574	-1.31464	0.402131	-3.26919	0.00107856	0.00205561	1	DE
NA	D820_RS05870	10427.2	-1.31293	0.175914	-7.46349	8.426e-14	6.1121e-13	1	DE
NA	D820_RS03790	1330.04	-1.31083	0.405564	-3.23213	0.00122873	0.00231459	1	DE
NA	D820_RS02440	323.105	-1.30917	0.338648	-3.86588	0.000110689	0.000245504	1	DE
NA	D820_RS06440	130.705	-1.30744	0.213608	-6.12074	9.31429e-10	4.27052e-09	1	DE
NA	D820_RS03985	67.8798	-1.30542	0.356558	-3.66116	0.000251075	0.000531109	1	DE
rpsK	D820_RS00755	7052.99	-1.3048	0.201829	-6.4649	1.01366e-10	5.21313e-10	1	DE
NA	D820_RS01035	2221.14	-1.29945	0.281321	-4.6191	3.85412e-06	1.05676e-05	1	DE
NA	D820_RS10300	2469.39	-1.2991	0.27221	-4.77242	1.82021e-06	5.23446e-06	1	DE
NA	D820_RS04365	517.652	-1.29862	0.163291	-7.95278	1.82e-15	1.512e-14	1	DE
NA	D820_RS00040	790.482	-1.29708	0.255013	-5.08631	3.65091e-07	1.15404e-06	1	DE
NA	D820_RS07815	327.217	-1.29604	0.234137	-5.53537	3.10574e-08	1.15441e-07	1	DE
mubR	D820_RS03580	536.124	-1.29578	0.222963	-5.81162	6.18719e-09	2.55369e-08	1	DE
NA	D820_RS03390	1710.89	-1.29565	0.299816	-4.32149	1.54981e-05	3.88252e-05	1	DE
NA	D820_RS05815	1798.4	-1.29237	0.106455	-12.14	0	0	1	DE
NA	D820_RS10305	455.736	-1.29128	0.155303	-8.31457	9e-17	8.9e-16	1	DE
NA	D820_RS04370	551	-1.28811	0.199574	-6.45432	1.08708e-10	5.57595e-10	1	DE
NA	D820_RS09545	218.603	-1.28712	0.243148	-5.29354	1.19969e-07	4.03495e-07	1	DE
NA	D820_RS06060	2904.69	-1.2867	0.200126	-6.42945	1.28069e-10	6.50042e-10	1	DE
NA	D820_RS06975	4906.37	-1.28187	0.15842	-8.0916	5.9e-16	5.04e-15	1	DE
NA	D820_RS09555	682.696	-1.27197	0.255624	-4.97592	6.49383e-07	1.95721e-06	1	DE
NA	D820_RS07835	345.122	-1.26482	0.278139	-4.54744	5.43033e-06	1.46619e-05	1	DE
NA	D820_RS09440	209.014	-1.26459	0.271212	-4.66273	3.12042e-06	8.66584e-06	1	DE
msrA	D820_RS02435	976.486	-1.26394	0.314094	-4.02407	5.71999e-05	0.000134621	1	DE
NA	D820_RS03260	1646.91	-1.26097	0.233391	-5.40283	6.55979e-08	2.28945e-07	1	DE
NA	D820_RS02390	5003.17	-1.2596	0.223145	-5.64477	1.65398e-08	6.40504e-08	1	DE
ychF	D820_RS09560	2419.01	-1.25769	0.153297	-8.20431	2.3e-16	2.12e-15	1	DE
rpsD	D820_RS00190	11193.3	-1.25231	0.154542	-8.1034	5.3e-16	4.64e-15	1	DE
NA	D820_RS07235	84.322	-1.24856	0.268465	-4.65074	3.30752e-06	9.14626e-06	1	DE
NA	D820_RS09240	21075.5	-1.24826	0.259132	-4.81709	1.45664e-06	4.24544e-06	1	DE
NA	D820_RS04315	1127.46	-1.2475	0.184466	-6.76276	1.35389e-11	7.69499e-11	1	DE
NA	D820_RS10485	763.053	-1.24436	0.432105	-2.87977	0.0039797	0.0069138	1	DE
NA	D820_RS07200	660.485	-1.23908	0.283708	-4.36747	1.25697e-05	3.21519e-05	1	DE
yabA	D820_RS02260	944.042	-1.2337	0.181857	-6.78392	1.16962e-11	6.72704e-11	1	DE
NA	D820_RS05720	1440.03	-1.23203	0.180864	-6.81194	9.62913e-12	5.63826e-11	1	DE
NA	D820_RS04620	1051.2	-1.22881	0.262132	-4.68775	2.76225e-06	7.72634e-06	1	DE
NA	D820_RS05385	772.801	-1.22705	0.284795	-4.30856	1.64324e-05	4.09545e-05	1	DE
NA	D820_RS02595	186.281	-1.22612	0.289833	-4.23044	2.33239e-05	5.71054e-05	1	DE
rsmI	D820_RS02265	2189.29	-1.22121	0.193514	-6.31069	2.77794e-10	1.33671e-09	1	DE
NA	D820_RS07095	410.948	-1.2186	0.323006	-3.77268	0.000161504	0.000349231	1	DE
nrdI	D820_RS01690	1227.73	-1.2158	0.300829	-4.04148	5.31142e-05	0.000125461	1	DE
NA	D820_RS01670	1185.06	-1.2154	0.350591	-3.46673	0.00052683	0.00105911	1	DE
NA	D820_RS02940	821.576	-1.21505	0.248424	-4.89104	1.00304e-06	2.9589e-06	1	DE
NA	D820_RS02150	218.909	-1.21246	0.341143	-3.5541	0.000379275	0.000781877	1	DE
NA	D820_RS00070	757.091	-1.20875	0.276681	-4.36875	1.2496e-05	3.20479e-05	1	DE
NA	D820_RS00010	3380.51	-1.20267	0.323302	-3.71995	0.000199262	0.000427083	1	DE
cas5c	D820_RS01765	579.318	-1.19262	0.19882	-5.99849	1.99158e-09	8.7003e-09	1	DE
NA	D820_RS00435	7435.68	-1.19161	0.230255	-5.17517	2.27701e-07	7.38984e-07	1	DE
NA	D820_RS04355	546.242	-1.18946	0.185384	-6.4162	1.39719e-10	7.01844e-10	1	DE
NA	D820_RS07625	175.23	-1.18938	0.180682	-6.58274	4.61851e-11	2.50094e-10	1	DE
NA	D820_RS00425	3264.54	-1.18896	0.272863	-4.35734	1.31652e-05	3.35309e-05	1	DE
NA	D820_RS10280	2310.85	-1.18734	0.117974	-10.0644	0	0	1	DE
glmU	D820_RS02375	10002.6	-1.1849	0.22153	-5.3487	8.85871e-08	3.03193e-07	1	DE
NA	D820_RS01855	4354.51	-1.17789	0.193499	-6.08733	1.14808e-09	5.20251e-09	1	DE
NA	D820_RS04870	1053.35	-1.17634	0.156613	-7.51109	5.864e-14	4.3509e-13	1	DE
NA	D820_RS07250	303.477	-1.17327	0.164979	-7.11164	1.14668e-12	7.40581e-12	1	DE
NA	D820_RS07340	585.502	-1.17195	0.253446	-4.62406	3.76295e-06	1.03614e-05	1	DE
NA	D820_RS10005	192.467	-1.17145	0.324102	-3.61446	0.000300975	0.000627113	1	DE
NA	D820_RS03465	944.546	-1.16949	0.174201	-6.71343	1.90108e-11	1.06504e-10	1	DE
cls	D820_RS05140	2440.96	-1.16733	0.13628	-8.56568	1e-17	1.1e-16	1	DE
rplA	D820_RS02415	19009.4	-1.1615	0.273508	-4.24666	2.16979e-05	5.33934e-05	1	DE
NA	D820_RS08125	4185.69	-1.16053	0.356784	-3.25275	0.00114294	0.00216346	1	DE
NA	D820_RS02275	364.489	-1.15793	0.202568	-5.71622	1.08917e-08	4.36567e-08	1	DE
NA	D820_RS08100	864.917	-1.15584	0.37416	-3.08915	0.0020073	0.00366404	1	DE
NA	D820_RS04195	974.38	-1.15484	0.249573	-4.62726	3.7054e-06	1.02175e-05	1	DE
NA	D820_RS10525	298.172	-1.15066	0.255341	-4.50634	6.59544e-06	1.76362e-05	1	DE
NA	D820_RS07380	17969.8	-1.14931	0.190883	-6.02102	1.73326e-09	7.62319e-09	1	DE
infC	D820_RS06380	6948.59	-1.14524	0.129351	-8.85372	0	1e-17	1	DE
NA	D820_RS02910	649.542	-1.14313	0.146092	-7.82475	5.09e-15	4.036e-14	1	DE
NA	D820_RS05835	6243.52	-1.14242	0.130059	-8.78391	0	2e-17	1	DE
rplK	D820_RS02410	10668.1	-1.14103	0.28661	-3.98112	6.85925e-05	0.000158554	1	DE
nrdG	D820_RS00455	2667.14	-1.13952	0.375482	-3.03482	0.00240681	0.00432026	1	DE
NA	D820_RS07790	649.559	-1.13921	0.263304	-4.32659	1.51437e-05	3.80353e-05	1	DE
NA	D820_RS07660	4626.97	-1.13054	0.18722	-6.03857	1.55489e-09	6.93282e-09	1	DE
NA	D820_RS04625	2164.83	-1.12842	0.179187	-6.29743	3.02612e-10	1.44896e-09	1	DE
gatC	D820_RS01505	450.865	-1.12386	0.13039	-8.61925	1e-17	7e-17	1	DE
NA	D820_RS00090	1333.5	-1.1229	0.36827	-3.04913	0.00229503	0.00413105	1	DE
NA	D820_RS05830	5959.09	-1.12274	0.0955665	-11.7483	0	0	1	DE
NA	D820_RS02945	162.561	-1.1218	0.249314	-4.49956	6.8093e-06	1.81581e-05	1	DE
NA	D820_RS07810	697.312	-1.11532	0.224064	-4.97767	6.43529e-07	1.94258e-06	1	DE
NA	D820_RS10520	1047.14	-1.10944	0.301118	-3.68442	0.000229224	0.000487007	1	DE
NA	D820_RS04230	69.0143	-1.10852	0.387618	-2.85982	0.00423876	0.00734417	1	DE
NA	D820_RS09200	600.384	-1.10583	0.139909	-7.90397	2.7e-15	2.198e-14	1	DE
NA	D820_RS03870	2490.15	-1.1054	0.342307	-3.22926	0.0012411	0.00233561	1	DE
NA	D820_RS00945	986.573	-1.10187	0.167333	-6.58487	4.55277e-11	2.47223e-10	1	DE
NA	D820_RS03980	45.7062	-1.09604	0.316247	-3.46576	0.000528728	0.00106073	1	DE
NA	D820_RS04360	502.58	-1.09557	0.134827	-8.12578	4.4e-16	3.93e-15	1	DE
NA	D820_RS02365	1855.68	-1.09299	0.272269	-4.01438	5.96023e-05	0.000139599	1	DE
NA	D820_RS05810	1701.28	-1.08974	0.134341	-8.11171	5e-16	4.35e-15	1	DE
NA	D820_RS03735	3793.62	-1.08888	0.10979	-9.91781	0	0	1	DE
mutL	D820_RS00370	2441.36	-1.08839	0.178503	-6.09732	1.07864e-09	4.9107e-09	1	DE
NA	D820_RS07195	2933.22	-1.08762	0.255104	-4.26345	2.0129e-05	4.96584e-05	1	DE
NA	D820_RS02430	2626.07	-1.08756	0.213839	-5.08586	3.65964e-07	1.15493e-06	1	DE
NA	D820_RS02075	587.041	-1.08415	0.156208	-6.94043	3.90921e-12	2.4049e-11	1	DE
cas8c	D820_RS0109770	1073.58	-1.08085	0.218295	-4.95131	7.3714e-07	2.19785e-06	1	DE
NA	D820_RS00380	995.775	-1.07943	0.185613	-5.81548	6.04619e-09	2.50614e-08	1	DE
NA	D820_RS09410	14.8828	-1.0776	0.428837	-2.51285	0.011976	0.0192249	1	DE
NA	D820_RS00400	6651.56	-1.07484	0.269386	-3.98996	6.60845e-05	0.000153303	1	DE
NA	D820_RS05840	3163.46	-1.0739	0.153873	-6.97917	2.96938e-12	1.8561e-11	1	DE
NA	D820_RS06315	5588.52	-1.07326	0.183938	-5.83489	5.38254e-09	2.25025e-08	1	DE
NA	D820_RS02070	192.488	-1.07265	0.242098	-4.43063	9.39595e-06	2.46169e-05	1	DE
NA	D820_RS03875	78.8885	-1.07108	0.391661	-2.73472	0.00624328	0.0105815	1	DE
NA	D820_RS04220	271.853	-1.07006	0.25344	-4.22215	2.41985e-05	5.90979e-05	1	DE
NA	D820_RS02935	577.865	-1.06868	0.272885	-3.91625	8.99376e-05	0.000202749	1	DE
NA	D820_RS09390	3626.98	-1.0679	0.210254	-5.07908	3.79258e-07	1.1936e-06	1	DE
NA	D820_RS06445	231.092	-1.0675	0.152559	-6.99728	2.60987e-12	1.64727e-11	1	DE
NA	D820_RS06480	846.811	-1.06713	0.20398	-5.23155	1.68096e-07	5.56692e-07	1	DE
NA	D820_RS04490	2292.19	-1.06298	0.114351	-9.2958	0	0	1	DE
NA	D820_RS00770	684.472	-1.06157	0.263145	-4.03417	5.47948e-05	0.000129117	1	DE
rpsJ	D820_RS00645	7981.82	-1.05925	0.144258	-7.34276	2.0923e-13	1.45266e-12	1	DE
tilS	D820_RS09525	1456.77	-1.05828	0.195199	-5.42153	5.90903e-08	2.081e-07	1	DE
radC	D820_RS04865	461.851	-1.05546	0.276499	-3.81721	0.000134967	0.000294473	1	DE
NA	D820_RS06625	105.819	-1.05226	0.270805	-3.88568	0.000102044	0.000228016	1	DE
NA	D820_RS07795	553.271	-1.05201	0.264015	-3.98465	6.75801e-05	0.0001564	1	DE
sppR	D820_RS07230	575.726	-1.03967	0.397032	-2.61861	0.00882888	0.0145083	1	DE
NA	D820_RS01700	502.939	-1.03914	0.356269	-2.91674	0.00353715	0.00618366	1	DE
pstB	D820_RS04505	1896.28	-1.03848	0.16185	-6.41636	1.39573e-10	7.01844e-10	1	DE
NA	D820_RS07215	3280.16	-1.03846	0.241275	-4.30405	1.67704e-05	4.17434e-05	1	DE
atpB	D820_RS02820	3525.01	-1.03657	0.287331	-3.60758	0.000309061	0.000641211	1	DE
mreD	D820_RS09400	436.166	-1.03627	0.377198	-2.74728	0.00600912	0.0102113	1	DE
NA	D820_RS03785	2511.53	-1.03515	0.167629	-6.17523	6.60673e-10	3.07997e-09	1	DE
NA	D820_RS09530	1988.29	-1.03415	0.159189	-6.49638	8.22751e-11	4.32196e-10	1	DE
NA	D820_RS00405	3401.38	-1.03359	0.306559	-3.37161	0.000747313	0.00145715	1	DE
NA	D820_RS06065	9247.67	-1.03334	0.163126	-6.33461	2.37939e-10	1.16382e-09	1	DE
NA	D820_RS03740	2757.3	-1.03239	0.158927	-6.496	8.24819e-11	4.32196e-10	1	DE
NA	D820_RS00475	11931.4	-1.02869	0.197546	-5.20734	1.91569e-07	6.2907e-07	1	DE
NA	D820_RS09500	0.401673	-1.02713	1.98756	-0.516781	0.605309	0.655831	0	not_DE
NA	D820_RS01675	2581.77	-1.02539	0.236685	-4.3323	1.47557e-05	3.71568e-05	1	DE
NA	D820_RS00170	5620.49	-1.01848	0.18339	-5.55364	2.7978e-08	1.04796e-07	1	DE
NA	D820_RS02855	209.175	-1.01795	0.235596	-4.32077	1.55488e-05	3.89019e-05	1	DE
NA	D820_RS05325	3138.26	-1.01691	0.173865	-5.84884	4.95003e-09	2.07389e-08	1	DE
ruvA	D820_RS00375	702.054	-1.01585	0.172964	-5.87317	4.27534e-09	1.80288e-08	1	DE
NA	D820_RS02240	2405.37	-1.01325	0.182804	-5.54284	2.9761e-08	1.11047e-07	1	DE
NA	D820_RS02585	992.927	-1.00888	0.135316	-7.45574	8.937e-14	6.4582e-13	1	DE
NA	D820_RS07205	3775.2	-1.00588	0.250215	-4.02007	5.818e-05	0.000136762	1	DE
NA	D820_RS03865	2642.1	-1.00561	0.352491	-2.85286	0.00433282	0.00749378	1	DE
NA	D820_RS02370	3554.19	-1.00323	0.269981	-3.71594	0.000202453	0.000432492	1	DE
NA	D820_RS07565	1619.61	-1.00203	0.35319	-2.83708	0.00455279	0.00785327	1	DE
folK	D820_RS05210	1461.66	-1.00012	0.110328	-9.06499	0	0	1	DE
rnpA	D820_RS08010	691.139	-0.999728	0.23886	-4.18541	2.8465e-05	6.90837e-05	1	DE
NA	D820_RS05845	4179.55	-0.998396	0.163697	-6.09905	1.06699e-09	4.86908e-09	1	DE
rplI	D820_RS00175	851.734	-0.997819	0.155373	-6.42207	1.3443e-10	6.80554e-10	1	DE
NA	D820_RS05100	1946.65	-0.994325	0.153158	-6.49214	8.46251e-11	4.42234e-10	1	DE
cas7c	D820_RS01770	810.695	-0.99415	0.197141	-5.04283	4.58686e-07	1.42215e-06	1	DE
NA	D820_RS07640	1871.71	-0.993858	0.124975	-7.95248	1.83e-15	1.512e-14	1	DE
gdhA	D820_RS05460	3952.05	-0.993022	0.273407	-3.63203	0.000281203	0.000589072	1	DE
NA	D820_RS03795	737.951	-0.992112	0.282081	-3.51712	0.000436252	0.000891771	1	DE
citC	D820_RS05025	630.761	-0.986667	0.120409	-8.19432	2.5e-16	2.26e-15	1	DE
NA	D820_RS06620	889.434	-0.9861	0.217426	-4.53534	5.75117e-06	1.54851e-05	1	DE
NA	D820_RS09540	643.548	-0.984046	0.156794	-6.27605	3.47287e-10	1.65067e-09	1	DE
NA	D820_RS07100	1585.13	-0.981388	0.194801	-5.03789	4.70696e-07	1.45706e-06	1	DE
NA	D820_RS00275	201.341	-0.977234	0.164991	-5.92297	3.16185e-09	1.35687e-08	1	DE
NA	D820_RS02230	4925.88	-0.973642	0.123299	-7.89659	2.87e-15	2.322e-14	1	DE
NA	D820_RS04335	1761.47	-0.9723	0.161324	-6.02701	1.67021e-09	7.36255e-09	1	DE
NA	D820_RS08235	470.561	-0.972206	0.260368	-3.73397	0.000188487	0.000404435	1	DE
NA	D820_RS02255	1875.57	-0.969716	0.195509	-4.95996	7.05094e-07	2.114e-06	1	DE
mdeA	D820_RS00290	771.928	-0.967507	0.24409	-3.96374	7.37859e-05	0.000169551	1	DE
NA	D820_RS02225	5959.42	-0.962124	0.128247	-7.50213	6.279e-14	4.6235e-13	1	DE
rplO	D820_RS00725	5299.27	-0.95816	0.120524	-7.94992	1.87e-15	1.537e-14	1	DE
NA	D820_RS06590	1935.24	-0.956031	0.137357	-6.9602	3.39795e-12	2.11042e-11	1	DE
NA	D820_RS03890	3065	-0.952397	0.277884	-3.42732	0.000609581	0.00121292	1	DE
NA	D820_RS02395	2716.09	-0.952272	0.262899	-3.6222	0.000292104	0.000610592	1	DE
NA	D820_RS06760	2948.43	-0.951027	0.166589	-5.70881	1.13772e-08	4.55087e-08	1	DE
NA	D820_RS05880	468.823	-0.949121	0.262129	-3.62081	0.000293682	0.000613231	1	DE
dnaB	D820_RS00180	5990.84	-0.947107	0.147696	-6.41256	1.43099e-10	7.16968e-10	1	DE
rpsL	D820_RS07905	10178.8	-0.946712	0.109388	-8.65459	0	5e-17	1	DE
NA	D820_RS06980	3966.38	-0.945926	0.143827	-6.57684	4.80546e-11	2.59495e-10	1	DE
NA	D820_RS05885	1680.89	-0.943524	0.148161	-6.36825	1.91194e-10	9.45752e-10	1	DE
argR	D820_RS00350	501.83	-0.943018	0.268428	-3.51312	0.000442885	0.000903429	1	DE
NA	D820_RS08105	1296.58	-0.939911	0.367365	-2.55852	0.0105119	0.0171033	1	DE
efp	D820_RS01390	3912.65	-0.938521	0.172148	-5.45183	4.98531e-08	1.80474e-07	1	DE
NA	D820_RS08250	221.709	-0.937961	0.322605	-2.90746	0.0036438	0.00635866	1	DE
NA	D820_RS05800	3727.14	-0.937759	0.160873	-5.82917	5.57034e-09	2.32376e-08	1	DE
rpmI	D820_RS06375	2848.91	-0.935954	0.143137	-6.53884	6.1996e-11	3.32012e-10	1	DE
NA	D820_RS04875	1232.86	-0.935725	0.157935	-5.92476	3.12761e-09	1.34813e-08	1	DE
NA	D820_RS05850	6484.93	-0.929031	0.16959	-5.4781	4.29925e-08	1.571e-07	1	DE
NA	D820_RS01870	268.445	-0.928209	0.254125	-3.65256	0.000259636	0.00054684	1	DE
NA	D820_RS09185	942.131	-0.928169	0.302221	-3.07116	0.0021323	0.00387039	1	DE
NA	D820_RS08120	1302.32	-0.924825	0.339411	-2.7248	0.00643408	0.0108518	1	DE
NA	D820_RS03825	541.256	-0.924157	0.294948	-3.13329	0.00172861	0.00319128	1	DE
NA	D820_RS00120	924.485	-0.922243	0.238241	-3.87105	0.000108369	0.000240764	1	DE
NA	D820_RS02340	1374.55	-0.920227	0.21911	-4.19983	2.67112e-05	6.50709e-05	1	DE
NA	D820_RS01245	493.884	-0.919667	0.182133	-5.04944	4.43115e-07	1.38047e-06	1	DE
NA	D820_RS07845	220.871	-0.917775	0.208353	-4.40491	1.05827e-05	2.74303e-05	1	DE
NA	D820_RS02235	4059.43	-0.916211	0.125572	-7.29629	2.9582e-13	2.02907e-12	1	DE
rplM	D820_RS08830	9457.4	-0.911864	0.141682	-6.43597	1.22684e-10	6.24338e-10	1	DE
NA	D820_RS06795	2174.35	-0.910805	0.149967	-6.07336	1.25265e-09	5.64999e-09	1	DE
NA	D820_RS01930	3931.21	-0.908885	0.14616	-6.21842	5.02174e-10	2.36375e-09	1	DE
NA	D820_RS07220	1808.5	-0.907606	0.226796	-4.00186	6.28464e-05	0.000146141	1	DE
NA	D820_RS05500	2241.81	-0.906256	0.104709	-8.65495	0	5e-17	1	DE
NA	D820_RS02140	536.86	-0.906164	0.157675	-5.74704	9.08215e-09	3.67063e-08	1	DE
NA	D820_RS08240	395.497	-0.904967	0.271009	-3.33925	0.000840049	0.00162493	1	DE
NA	D820_RS01005	2520.21	-0.903201	0.339258	-2.66229	0.00776119	0.0129066	1	DE
NA	D820_RS03455	915.048	-0.902467	0.16992	-5.31114	1.08942e-07	3.68318e-07	1	DE
NA	D820_RS07335	1375.38	-0.900409	0.181767	-4.95365	7.28329e-07	2.17492e-06	1	DE
NA	D820_RS04235	1158.67	-0.900387	0.149193	-6.03506	1.589e-09	7.03456e-09	1	DE
NA	D820_RS04900	2285.12	-0.893878	0.231929	-3.8541	0.000116155	0.000256015	1	DE
NA	D820_RS10125	184.473	-0.892604	0.264122	-3.37952	0.000726129	0.00142441	1	DE
coaD	D820_RS07155	633.958	-0.890606	0.178265	-4.99596	5.85449e-07	1.78108e-06	1	DE
NA	D820_RS02250	1905.74	-0.888976	0.22602	-3.93317	8.38317e-05	0.00018994	1	DE
NA	D820_RS04255	725.148	-0.887906	0.11737	-7.56499	3.879e-14	2.9342e-13	1	DE
NA	D820_RS04330	1692.05	-0.887734	0.177646	-4.9972	5.81677e-07	1.77238e-06	1	DE
NA	D820_RS00130	1839.86	-0.887616	0.175969	-5.04415	4.55538e-07	1.41464e-06	1	DE
ftsL	D820_RS07475	799.233	-0.887616	0.155612	-5.70403	1.1701e-08	4.66123e-08	1	DE
NA	D820_RS01395	2858.17	-0.885152	0.1794	-4.93395	8.05822e-07	2.39896e-06	1	DE
NA	D820_RS03225	1142.59	-0.884716	0.214644	-4.12177	3.75968e-05	9.06802e-05	1	DE
NA	D820_RS03525	159.548	-0.884635	0.262198	-3.37391	0.000741073	0.00144789	1	DE
NA	D820_RS09315	89.6241	-0.882031	0.24929	-3.53818	0.0004029	0.000828823	1	DE
NA	D820_RS01030	2817.85	-0.880972	0.24523	-3.59243	0.000327603	0.00067751	1	DE
NA	D820_RS04780	1139.75	-0.880913	0.300387	-2.9326	0.00336142	0.00589765	1	DE
secG	D820_RS02495	354.655	-0.879945	0.207948	-4.23157	2.32066e-05	5.68899e-05	1	DE
NA	D820_RS03140	2306.15	-0.878363	0.181595	-4.83693	1.31858e-06	3.84883e-06	1	DE
NA	D820_RS10630	1035.56	-0.877631	0.378165	-2.32076	0.0202996	0.0312945	1	DE
NA	D820_RS01695	398.922	-0.87496	0.366739	-2.38579	0.0170426	0.0266325	1	DE
NA	D820_RS09115	2990.61	-0.873538	0.349608	-2.49862	0.0124678	0.0199356	1	DE
ilvC	D820_RS08455	4027.21	-0.873099	0.291527	-2.99492	0.00274517	0.00487808	1	DE
NA	D820_RS01865	3016.57	-0.872841	0.126332	-6.90908	4.87815e-12	2.95424e-11	1	DE
NA	D820_RS10555	511.938	-0.867564	0.206371	-4.2039	2.62349e-05	6.39909e-05	1	DE
NA	D820_RS05055	5704.77	-0.864008	0.14213	-6.07898	1.20948e-09	5.46796e-09	1	DE
NA	D820_RS00235	584.125	-0.86375	0.178338	-4.84333	1.2768e-06	3.74939e-06	1	DE
NA	D820_RS06055	2649.27	-0.862591	0.171263	-5.03663	4.73796e-07	1.46432e-06	1	DE
NA	D820_RS06630	899.547	-0.861297	0.183184	-4.70182	2.57847e-06	7.26456e-06	1	DE
rplC	D820_RS00650	12104.5	-0.860852	0.119331	-7.214	5.4333e-13	3.61722e-12	1	DE
NA	D820_RS02220	6527.64	-0.859376	0.15066	-5.70409	1.16967e-08	4.66123e-08	1	DE
NA	D820_RS03860	591.248	-0.856488	0.364263	-2.35129	0.0187083	0.0289101	1	DE
atpF	D820_RS02825	2632.57	-0.855375	0.276054	-3.09857	0.00194455	0.00355616	1	DE
NA	D820_RS07735	2821.15	-0.855293	0.124007	-6.89711	5.30699e-12	3.19405e-11	1	DE
NA	D820_RS05495	3978.26	-0.855223	0.112188	-7.62315	2.476e-14	1.8872e-13	1	DE
ilvN	D820_RS08460	925.186	-0.855009	0.258801	-3.30374	0.000954047	0.00183449	1	DE
NA	D820_RS04465	2005.74	-0.853888	0.120405	-7.09182	1.3236e-12	8.5201e-12	1	DE
NA	D820_RS00890	241.06	-0.84988	0.28565	-2.97525	0.00292753	0.00519737	1	DE
NA	D820_RS08090	21591.1	-0.849349	0.241363	-3.51896	0.000433237	0.000886539	1	DE
murB	D820_RS05205	2203.23	-0.847913	0.0944435	-8.97799	0	0	1	DE
NA	D820_RS01960	479.406	-0.847389	0.192266	-4.40738	1.0463e-05	2.71563e-05	1	DE
NA	D820_RS04480	1255.72	-0.846778	0.21321	-3.97156	7.14022e-05	0.000164462	1	DE
NA	D820_RS06300	4855.22	-0.846695	0.137775	-6.14548	7.97223e-10	3.69e-09	1	DE
NA	D820_RS05380	750.151	-0.846463	0.149859	-5.6484	1.61945e-08	6.28385e-08	1	DE
NA	D820_RS06740	206.282	-0.84239	0.308899	-2.72707	0.00638997	0.0107924	1	DE
NA	D820_RS04910	3059.47	-0.842103	0.191626	-4.39451	1.11024e-05	2.87184e-05	1	DE
NA	D820_RS02895	1571.59	-0.841205	0.145059	-5.79903	6.66985e-09	2.73548e-08	1	DE
NA	D820_RS01175	99.8963	-0.839758	0.285308	-2.94334	0.0032469	0.00572775	1	DE
NA	D820_RS07960	1696.58	-0.839654	0.192656	-4.35832	1.31067e-05	3.34814e-05	1	DE
NA	D820_RS03230	1477.83	-0.838956	0.18423	-4.55384	5.26742e-06	1.42617e-05	1	DE
NA	D820_RS02830	2613.08	-0.832951	0.333813	-2.49526	0.0125864	0.0200887	1	DE
NA	D820_RS05730	753.566	-0.832211	0.238471	-3.48978	0.000483422	0.000976893	1	DE
NA	D820_RS05705	1944.61	-0.831324	0.210905	-3.94171	8.09033e-05	0.000183949	1	DE
NA	D820_RS08155	1397.28	-0.83111	0.207643	-4.00259	6.26534e-05	0.000145866	1	DE
NA	D820_RS03530	121.9	-0.829857	0.251368	-3.30137	0.000962146	0.00184823	1	DE
NA	D820_RS04035	1566.41	-0.827977	0.242033	-3.42093	0.000624077	0.0012367	1	DE
rplT	D820_RS06370	5557.13	-0.82728	0.100015	-8.27155	1.3e-16	1.24e-15	1	DE
NA	D820_RS00210	788.991	-0.82439	0.235242	-3.50444	0.000457572	0.000930459	1	DE
NA	D820_RS08130	2890.44	-0.824053	0.309175	-2.66533	0.00769126	0.0128012	1	DE
NA	D820_RS04375	150.795	-0.821974	0.189541	-4.33665	1.44673e-05	3.65252e-05	1	DE
trpS	D820_RS00100	1610.59	-0.819603	0.188324	-4.35209	1.34846e-05	3.4222e-05	1	DE
NA	D820_RS02345	186.993	-0.819244	0.38935	-2.10413	0.0353668	0.0517719	0	not_DE
NA	D820_RS06945	227.51	-0.81767	0.217265	-3.76346	0.000167576	0.000361162	1	DE
NA	D820_RS06635	1491.85	-0.817089	0.140437	-5.81817	5.94937e-09	2.47128e-08	1	DE
argF	D820_RS06950	372.213	-0.815689	0.256464	-3.18052	0.0014701	0.00274268	1	DE
NA	D820_RS02080	1981.4	-0.814901	0.159359	-5.11361	3.1606e-07	1.0089e-06	1	DE
NA	D820_RS08000	5238.21	-0.814016	0.136112	-5.98051	2.22447e-09	9.69588e-09	1	DE
NA	D820_RS08680	2943.86	-0.811092	0.154373	-5.25411	1.48742e-07	4.94282e-07	1	DE
rplS	D820_RS03855	15839.8	-0.81093	0.187043	-4.33552	1.45418e-05	3.66657e-05	1	DE
NA	D820_RS02975	808.045	-0.810185	0.269576	-3.00541	0.00265223	0.00472588	1	DE
dnaA	D820_RS09575	3341.46	-0.810166	0.267733	-3.02602	0.00247796	0.00443977	1	DE
argH	D820_RS08015	1765.75	-0.809413	0.251137	-3.223	0.00126857	0.00238501	1	DE
NA	D820_RS01290	985.334	-0.808158	0.12164	-6.64384	3.05617e-11	1.68306e-10	1	DE
NA	D820_RS09535	50.3682	-0.807063	0.260429	-3.09897	0.00194196	0.00355477	1	DE
NA	D820_RS09565	411.642	-0.804175	0.33795	-2.37957	0.0173329	0.0270426	1	DE
phoU	D820_RS04515	1340.56	-0.803935	0.179128	-4.48805	7.18795e-06	1.91416e-05	1	DE
NA	D820_RS02185	867.221	-0.802055	0.125757	-6.37779	1.79663e-10	8.90981e-10	1	DE
trpE	D820_RS07090	1810.84	-0.800728	0.254955	-3.14066	0.00168568	0.00311497	1	DE
pstB	D820_RS04510	2336.53	-0.799038	0.183454	-4.35552	1.32751e-05	3.37344e-05	1	DE
wecB	D820_RS03255	3669.42	-0.798598	0.2562	-3.11709	0.00182646	0.00335282	1	DE
NA	D820_RS01265	1260.47	-0.797925	0.145459	-5.48555	4.12194e-08	1.50905e-07	1	DE
NA	D820_RS05725	696.037	-0.797035	0.167706	-4.75258	2.00834e-06	5.73305e-06	1	DE
NA	D820_RS08635	2093.7	-0.794031	0.26227	-3.02753	0.00246559	0.00442169	1	DE
NA	D820_RS08640	1962.14	-0.793086	0.308717	-2.56897	0.0102001	0.016663	1	DE
NA	D820_RS05710	1995.8	-0.792669	0.122206	-6.48634	8.79451e-11	4.58352e-10	1	DE
NA	D820_RS07225	1494.08	-0.791818	0.298073	-2.65645	0.00789678	0.0130872	1	DE
NA	D820_RS07330	1164.98	-0.791409	0.128963	-6.13672	8.42417e-10	3.88992e-09	1	DE
NA	D820_RS02085	854.839	-0.790814	0.196902	-4.01629	5.91211e-05	0.000138639	1	DE
NA	D820_RS00510	497.304	-0.788362	0.243793	-3.23374	0.00122181	0.00230421	1	DE
NA	D820_RS04520	19389.1	-0.787616	0.159923	-4.92498	8.4369e-07	2.50402e-06	1	DE
NA	D820_RS0109815	1705.42	-0.787131	0.130412	-6.03574	1.58238e-09	7.02315e-09	1	DE
ruvX	D820_RS00420	6160.49	-0.784991	0.206546	-3.80057	0.000144365	0.000312872	1	DE
NA	D820_RS00935	227.212	-0.784812	0.324538	-2.41824	0.0155958	0.0245293	1	DE
NA	D820_RS01240	572.21	-0.780889	0.239147	-3.26531	0.00109342	0.00207986	1	DE
citG	D820_RS05020	520.749	-0.77978	0.167374	-4.6589	3.17899e-06	8.81591e-06	1	DE
NA	D820_RS03520	1070.35	-0.776167	0.246927	-3.1433	0.00167054	0.00308994	1	DE
NA	D820_RS02725	3934.07	-0.77505	0.20849	-3.71745	0.000201243	0.000430856	1	DE
yidC1	D820_RS08005	3707.6	-0.772554	0.155336	-4.97343	6.57775e-07	1.97944e-06	1	DE
mubT	D820_RS03595	108.091	-0.771889	0.278741	-2.76919	0.00561951	0.00957435	1	DE
NA	D820_RS00280	304.186	-0.769265	0.161231	-4.7712	1.83128e-06	5.25851e-06	1	DE
NA	D820_RS10185	740.086	-0.76752	0.154435	-4.96984	6.70067e-07	2.01331e-06	1	DE
NA	D820_RS02065	1330.1	-0.765962	0.186069	-4.11654	3.84601e-05	9.25327e-05	1	DE
srlA	D820_RS08115	1914.33	-0.765424	0.328813	-2.32784	0.0199208	0.0307594	1	DE
NA	D820_RS05890	2697.44	-0.765084	0.169636	-4.51014	6.47837e-06	1.7347e-05	1	DE
NA	D820_RS02325	385.926	-0.762527	0.280587	-2.71761	0.00657544	0.0110672	1	DE
NA	D820_RS06340	5565.49	-0.761855	0.14051	-5.42208	5.89084e-08	2.07836e-07	1	DE
NA	D820_RS07995	2092.94	-0.761822	0.140933	-5.40556	6.46078e-08	2.26302e-07	1	DE
NA	D820_RS04660	1309.1	-0.759414	0.191667	-3.96215	7.42791e-05	0.000170482	1	DE
NA	D820_RS01360	2787.4	-0.759283	0.0819258	-9.26794	0	0	1	DE
trmB	D820_RS07630	2124.38	-0.757592	0.171175	-4.42584	9.60657e-06	2.5101e-05	1	DE
NA	D820_RS06255	296.404	-0.754038	0.21498	-3.50748	0.000452376	0.000920858	1	DE
NA	D820_RS06785	1190.76	-0.754031	0.17159	-4.39438	1.11092e-05	2.87184e-05	1	DE
NA	D820_RS00950	2047.17	-0.752317	0.140856	-5.34105	9.24114e-08	3.15725e-07	1	DE
NA	D820_RS06735	443.107	-0.752273	0.282977	-2.65842	0.00785079	0.0130444	1	DE
parC	D820_RS04200	4179.83	-0.75183	0.274133	-2.74257	0.006096	0.0103409	1	DE
NA	D820_RS02905	2900.65	-0.747598	0.154489	-4.83918	1.30376e-06	3.81703e-06	1	DE
NA	D820_RS09080	366.267	-0.746885	0.186765	-3.99906	6.35956e-05	0.000147706	1	DE
NA	D820_RS00415	2417.06	-0.742423	0.253963	-2.92335	0.00346283	0.00606464	1	DE
NA	D820_RS07405	202.045	-0.741841	0.185969	-3.98906	6.63348e-05	0.000153701	1	DE
vicK	D820_RS02900	5069.23	-0.741796	0.158991	-4.66566	3.07632e-06	8.55561e-06	1	DE
NA	D820_RS00005	1287.19	-0.739871	0.360308	-2.05344	0.04003	0.0577287	0	not_DE
NA	D820_RS10310	150.578	-0.739149	0.268443	-2.75347	0.0058968	0.0100292	1	DE
NA	D820_RS06775	325.288	-0.738783	0.166901	-4.42647	9.57888e-06	2.50624e-05	1	DE
NA	D820_RS01975	2634.76	-0.738097	0.177775	-4.15187	3.2977e-05	7.98346e-05	1	DE
NA	D820_RS06135	1135.06	-0.73711	0.219623	-3.35625	0.000790066	0.00153435	1	DE
NA	D820_RS05640	1327.72	-0.736672	0.179196	-4.11098	3.93991e-05	9.46747e-05	1	DE
NA	D820_RS07635	3728.57	-0.733511	0.16714	-4.38859	1.14087e-05	2.93367e-05	1	DE
NA	D820_RS0109820	2431.99	-0.732073	0.140576	-5.20765	1.91243e-07	6.29062e-07	1	DE
NA	D820_RS02040	498.378	-0.730611	0.198351	-3.68342	0.000230129	0.000488396	1	DE
NA	D820_RS02710	1076.38	-0.727518	0.181113	-4.01694	5.89592e-05	0.000138426	1	DE
hpt	D820_RS09520	5019.53	-0.725835	0.177831	-4.08159	4.47288e-05	0.000106822	1	DE
NA	D820_RS10130	49.7154	-0.724333	0.351205	-2.06242	0.0391675	0.0565689	0	not_DE
pbp2a	D820_RS01010	8466.15	-0.720344	0.174536	-4.12719	3.67223e-05	8.87911e-05	1	DE
NA	D820_RS08085	668.337	-0.716091	0.246343	-2.90688	0.00365048	0.0063646	1	DE
NA	D820_RS07185	4600.31	-0.715917	0.184113	-3.88846	0.000100883	0.000225941	1	DE
folB	D820_RS05215	1404.99	-0.715563	0.119855	-5.97024	2.36904e-09	1.02571e-08	1	DE
NA	D820_RS00915	203.991	-0.71529	0.188069	-3.80333	0.000142763	0.000309744	1	DE
secY	D820_RS00730	14966.3	-0.712444	0.124547	-5.72027	1.06353e-08	4.27168e-08	1	DE
NA	D820_RS03895	2606.71	-0.712392	0.154561	-4.60912	4.04376e-06	1.10408e-05	1	DE
NA	D820_RS0109630	2407.9	-0.711182	0.219308	-3.24284	0.00118343	0.00223574	1	DE
rnmV	D820_RS07980	5237.05	-0.70691	0.203004	-3.48225	0.000497213	0.00100268	1	DE
NA	D820_RS02215	13285.8	-0.704864	0.13096	-5.38229	7.35441e-08	2.55303e-07	1	DE
NA	D820_RS03235	8661.92	-0.704567	0.148471	-4.74549	2.08001e-06	5.92026e-06	1	DE
NA	D820_RS03510	751.225	-0.704475	0.280279	-2.51348	0.0119547	0.0192066	1	DE
NA	D820_RS10270	79.7667	-0.704353	0.262695	-2.68126	0.00733449	0.0122704	1	DE
NA	D820_RS00635	8613.8	-0.700595	0.206542	-3.39202	0.000693794	0.0013665	1	DE
NA	D820_RS03150	888.414	-0.698786	0.12688	-5.50743	3.64104e-08	1.34311e-07	1	DE
NA	D820_RS06420	378.392	-0.693468	0.155552	-4.45811	8.26868e-06	2.18401e-05	1	DE
rsmH	D820_RS07480	3969.92	-0.688815	0.168585	-4.08587	4.39123e-05	0.00010513	1	DE
NA	D820_RS05610	23.7757	-0.685873	0.384011	-1.78608	0.0740871	0.101	0	not_DE
NA	D820_RS03990	516.225	-0.684831	0.287535	-2.38173	0.0172315	0.026906	1	DE
rpsA	D820_RS04225	29344.3	-0.682535	0.145577	-4.68848	2.75239e-06	7.70987e-06	1	DE
NA	D820_RS04325	1877.98	-0.682069	0.20364	-3.34938	0.000809935	0.0015698	1	DE
NA	D820_RS06075	3119.17	-0.674198	0.344872	-1.95492	0.0505924	0.0716326	0	not_DE
recU	D820_RS07410	3588.44	-0.673043	0.152458	-4.41462	1.01185e-05	2.63679e-05	1	DE
NA	D820_RS10635	136.487	-0.67235	0.176283	-3.81403	0.000136717	0.000297957	1	DE
NA	D820_RS01285	343.359	-0.670325	0.173402	-3.86574	0.000110755	0.000245504	1	DE
NA	D820_RS04440	393.76	-0.669668	0.213859	-3.13135	0.00174002	0.0032093	1	DE
NA	D820_RS00125	698.394	-0.669095	0.157618	-4.24505	2.18546e-05	5.3711e-05	1	DE
NA	D820_RS01000	4403.58	-0.668882	0.316403	-2.11402	0.0345138	0.0506375	0	not_DE
aspS	D820_RS01500	2798.99	-0.667224	0.132775	-5.02522	5.02852e-07	1.54187e-06	1	DE
NA	D820_RS07265	1318.23	-0.664347	0.172325	-3.85519	0.000115641	0.000255461	1	DE
NA	D820_RS05310	2007.82	-0.663695	0.294206	-2.25589	0.0240778	0.0367404	1	DE
NA	D820_RS07245	428.108	-0.663668	0.122387	-5.42269	5.87078e-08	2.07505e-07	1	DE
dltD	D820_RS02130	6701.54	-0.662761	0.216533	-3.06078	0.00220758	0.00399584	1	DE
NA	D820_RS04615	701.481	-0.661404	0.246915	-2.67867	0.00739156	0.0123553	1	DE
NA	D820_RS00355	977.047	-0.660919	0.234733	-2.81563	0.00486823	0.00836767	1	DE
NA	D820_RS02420	5318.46	-0.659771	0.131288	-5.02536	5.02493e-07	1.54187e-06	1	DE
NA	D820_RS10085	311.624	-0.659383	0.168379	-3.91606	9.00064e-05	0.000202749	1	DE
NA	D820_RS06130	3990.92	-0.659344	0.170071	-3.87689	0.000105802	0.000235331	1	DE
NA	D820_RS04905	2727.92	-0.657736	0.222259	-2.95932	0.00308323	0.00545883	1	DE
NA	D820_RS05945	518.875	-0.655183	0.122139	-5.36422	8.12993e-08	2.79727e-07	1	DE
NA	D820_RS04040	3578.18	-0.654735	0.182006	-3.59732	0.000321517	0.000665632	1	DE
NA	D820_RS01540	801.971	-0.650743	0.25864	-2.51602	0.0118688	0.0190842	1	DE
NA	D820_RS01140	2630.7	-0.650573	0.126655	-5.13655	2.79822e-07	9.00618e-07	1	DE
NA	D820_RS08110	3418.9	-0.648879	0.32519	-1.99539	0.0460007	0.0656092	0	not_DE
NA	D820_RS05280	3127.27	-0.648444	0.329611	-1.9673	0.0491483	0.0697913	0	not_DE
NA	D820_RS06810	7307.99	-0.648144	0.207901	-3.11756	0.00182353	0.0033506	1	DE
recJ	D820_RS03110	3727.55	-0.646659	0.163492	-3.9553	7.64401e-05	0.000174208	1	DE
rsgA	D820_RS07935	2046.03	-0.645758	0.119685	-5.39549	6.83386e-08	2.38083e-07	1	DE
NA	D820_RS00560	520.812	-0.644156	0.171553	-3.75485	0.000173442	0.000373391	1	DE
NA	D820_RS01270	2848.55	-0.641933	0.139461	-4.60295	4.16556e-06	1.13415e-05	1	DE
rnr	D820_RS02500	3791.14	-0.640931	0.107966	-5.93641	2.91339e-09	1.25858e-08	1	DE
rpsI	D820_RS08825	9944.3	-0.640591	0.183398	-3.4929	0.000477804	0.000966546	1	DE
ilvA	D820_RS08450	2807.46	-0.639467	0.218096	-2.93205	0.00336734	0.00590271	1	DE
clpX	D820_RS05300	9567.34	-0.634912	0.187825	-3.38033	0.000723987	0.00142165	1	DE
NA	D820_RS0109635	872.253	-0.633558	0.14167	-4.47207	7.74654e-06	2.05447e-05	1	DE
NA	D820_RS07645	2162	-0.631656	0.117507	-5.37548	7.63801e-08	2.64205e-07	1	DE
NA	D820_RS01925	2204.77	-0.631557	0.159104	-3.96946	7.20366e-05	0.000165727	1	DE
NA	D820_RS02850	4289.46	-0.630606	0.317459	-1.98641	0.0469873	0.0669182	0	not_DE
NA	D820_RS04250	1231.38	-0.629279	0.140915	-4.46568	7.98157e-06	2.11104e-05	1	DE
NA	D820_RS06410	3172.04	-0.628223	0.266952	-2.35332	0.0186069	0.0287762	1	DE
rpsG	D820_RS07900	19533.2	-0.628004	0.116738	-5.3796	7.46515e-08	2.58686e-07	1	DE
nrdR	D820_RS01135	773.809	-0.626639	0.135586	-4.6217	3.80613e-06	1.04507e-05	1	DE
rsmD	D820_RS07160	399.768	-0.625552	0.200628	-3.11798	0.00182098	0.0033506	1	DE
thiI	D820_RS05765	4833.89	-0.624455	0.245023	-2.54856	0.0108169	0.017521	1	DE
cas4	D820_RS01775	836.249	-0.622734	0.282829	-2.2018	0.0276795	0.0417123	1	DE
miaA	D820_RS03085	814.414	-0.622564	0.244061	-2.55086	0.0107458	0.0174372	1	DE
rpsH	D820_RS00700	7044.15	-0.621101	0.13436	-4.62267	3.7884e-06	1.04168e-05	1	DE
NA	D820_RS00295	965.122	-0.615184	0.185154	-3.32255	0.000891971	0.00172023	1	DE
NA	D820_RS01610	2106.33	-0.611249	0.174138	-3.51013	0.000447883	0.000912668	1	DE
NA	D820_RS02550	224.9	-0.610711	0.187652	-3.25449	0.00113597	0.00215447	1	DE
ybeY	D820_RS02450	851.113	-0.609575	0.166935	-3.65157	0.00026064	0.000548359	1	DE
NA	D820_RS05090	1635.86	-0.606582	0.152712	-3.97207	7.12495e-05	0.000164305	1	DE
NA	D820_RS08020	1348.83	-0.602519	0.243055	-2.47894	0.0131774	0.0209289	1	DE
rpsO	D820_RS08900	3377.34	-0.601469	0.242066	-2.48473	0.012965	0.0206421	1	DE
NA	D820_RS04845	852.646	-0.599174	0.240063	-2.4959	0.0125637	0.0200688	1	DE
mubX	D820_RS03585	1.62185	-0.59916	1.19072	-0.503192	0.614829	0.662911	0	not_DE
NA	D820_RS05375	702.266	-0.599008	0.179399	-3.33897	0.000840894	0.00162495	1	DE
leuD	D820_RS03505	1749.87	-0.598766	0.193683	-3.09147	0.00199167	0.00363891	1	DE
NA	D820_RS00450	4059.48	-0.59497	0.336565	-1.76777	0.0770993	0.104666	0	not_DE
icd	D820_RS06485	2406.79	-0.594649	0.220158	-2.70101	0.00691286	0.011605	1	DE
NA	D820_RS04770	1329.03	-0.594577	0.273745	-2.17201	0.0298549	0.0445077	1	DE
NA	D820_RS05475	647.354	-0.593227	0.174398	-3.40156	0.000670012	0.00132234	1	DE
NA	D820_RS08465	4367.48	-0.591442	0.232623	-2.54249	0.0110064	0.0177896	1	DE
NA	D820_RS00955	971.666	-0.590133	0.166453	-3.54534	0.000392108	0.000807476	1	DE
NA	D820_RS02575	5436.59	-0.588642	0.108218	-5.43943	5.34516e-08	1.92783e-07	1	DE
NA	D820_RS04855	1592.94	-0.58797	0.12371	-4.75282	2.00594e-06	5.73305e-06	1	DE
NA	D820_RS00505	705.579	-0.585973	0.17362	-3.37503	0.000738074	0.00144348	1	DE
NA	D820_RS02190	949.644	-0.585508	0.136844	-4.27867	1.88016e-05	4.64426e-05	1	DE
NA	D820_RS07750	2161.87	-0.583572	0.198823	-2.93513	0.00333406	0.00586023	1	DE
NA	D820_RS06080	6136.13	-0.581343	0.350431	-1.65894	0.0971284	0.129772	0	not_DE
NA	D820_RS0109705	144.604	-0.578919	0.18855	-3.07038	0.00213788	0.0038769	1	DE
NA	D820_RS08480	1313.92	-0.578015	0.159332	-3.62773	0.000285921	0.000598311	1	DE
NA	D820_RS02145	1040.25	-0.577751	0.114517	-5.04509	4.53298e-07	1.40994e-06	1	DE
NA	D820_RS01725	265.436	-0.577293	0.315428	-1.83019	0.0672213	0.0922217	0	not_DE
NA	D820_RS06450	910.906	-0.577081	0.14823	-3.89315	9.89509e-05	0.000222382	1	DE
NA	D820_RS00920	531.249	-0.576681	0.148354	-3.8872	0.000101408	0.000226854	1	DE
NA	D820_RS05485	2092.63	-0.574818	0.133047	-4.32041	1.55742e-05	3.89155e-05	1	DE
dltC	D820_RS02125	1178.87	-0.573973	0.186275	-3.08131	0.00206089	0.00375481	1	DE
NA	D820_RS03800	988.336	-0.57314	0.256827	-2.23162	0.0256402	0.0388999	1	DE
NA	D820_RS01935	566.87	-0.572731	0.147103	-3.89341	9.88454e-05	0.000222382	1	DE
NA	D820_RS06670	959.262	-0.57025	0.100282	-5.68645	1.29709e-08	5.11469e-08	1	DE
NA	D820_RS10380	59.5089	-0.569352	0.272861	-2.0866	0.0369245	0.0537284	0	not_DE
mubE	D820_RS03600	244.817	-0.569222	0.293872	-1.93697	0.0527485	0.0742528	0	not_DE
NA	D820_RS01615	2592.67	-0.568706	0.148792	-3.82216	0.000132286	0.000289274	1	DE
NA	D820_RS09965	1282.28	-0.567845	0.194312	-2.92233	0.00347419	0.00607906	1	DE
rpsQ	D820_RS00675	6682.2	-0.566906	0.118174	-4.79722	1.60884e-06	4.66108e-06	1	DE
NA	D820_RS06830	539.4	-0.566574	0.265365	-2.13508	0.0327547	0.0482388	1	DE
NA	D820_RS0109700	5014.17	-0.565265	0.238482	-2.37027	0.0177752	0.0276219	1	DE
NA	D820_RS06460	259.533	-0.565024	0.211156	-2.67586	0.00745379	0.0124379	1	DE
NA	D820_RS05285	5813.34	-0.564242	0.289518	-1.9489	0.0513074	0.0724866	0	not_DE
NA	D820_RS07010	2876.98	-0.564127	0.102562	-5.50036	3.79024e-08	1.3955e-07	1	DE
NA	D820_RS07145	1927.23	-0.563653	0.138167	-4.0795	4.51321e-05	0.000107653	1	DE
NA	D820_RS02245	1864.99	-0.5619	0.181285	-3.09955	0.00193817	0.00355119	1	DE
NA	D820_RS07760	835.743	-0.561705	0.127873	-4.39269	1.11959e-05	2.89041e-05	1	DE
NA	D820_RS07140	826.629	-0.559583	0.145221	-3.85331	0.000116531	0.000256263	1	DE
NA	D820_RS08255	249.326	-0.55038	0.385377	-1.42816	0.153246	0.197553	0	not_DE
NA	D820_RS06790	1825.77	-0.550085	0.209065	-2.63117	0.00850926	0.0140425	1	DE
NA	D820_RS00150	3676.78	-0.550084	0.387624	-1.41912	0.155865	0.200663	0	not_DE
NA	D820_RS05150	328.301	-0.545927	0.346703	-1.57462	0.115343	0.152225	0	not_DE
parE	D820_RS04190	2847.96	-0.540557	0.245917	-2.19813	0.02794	0.0420073	1	DE
gatB	D820_RS01515	5797.51	-0.539228	0.201967	-2.66988	0.00758784	0.0126507	1	DE
prfB	D820_RS03675	7731.13	-0.539139	0.210158	-2.5654	0.0103055	0.0167929	1	DE
mnmG	D820_RS00165	2678	-0.539128	0.183287	-2.94145	0.00326683	0.00575768	1	DE
rimM	D820_RS05650	291.993	-0.538939	0.198086	-2.72073	0.00651373	0.0109729	1	DE
NA	D820_RS05605	13.8867	-0.538349	0.465781	-1.1558	0.247763	0.303881	0	not_DE
NA	D820_RS05480	1716.49	-0.535715	0.114003	-4.69913	2.6127e-06	7.35035e-06	1	DE
NA	D820_RS04745	1539.92	-0.534642	0.159239	-3.35749	0.000786526	0.00153054	1	DE
NA	D820_RS09100	7211.88	-0.534126	0.289253	-1.84657	0.0648091	0.0893538	0	not_DE
NA	D820_RS04445	497.03	-0.53326	0.23818	-2.2389	0.0251626	0.0382455	1	DE
NA	D820_RS04320	1367.78	-0.533186	0.201965	-2.63999	0.00829079	0.0137052	1	DE
NA	D820_RS02205	2418.21	-0.532937	0.290955	-1.83168	0.0669993	0.091982	0	not_DE
NA	D820_RS08260	202.598	-0.531378	0.457614	-1.16119	0.245563	0.301945	0	not_DE
NA	D820_RS00265	3291.72	-0.530954	0.357595	-1.48479	0.137599	0.178686	0	not_DE
NA	D820_RS08080	1430.87	-0.53078	0.217743	-2.43765	0.0147831	0.0233266	1	DE
NA	D820_RS00085	27.6424	-0.530266	0.347259	-1.527	0.12676	0.165606	0	not_DE
NA	D820_RS08675	274.819	-0.529492	0.339093	-1.5615	0.118407	0.155739	0	not_DE
truA	D820_RS09125	5639.31	-0.529036	0.32643	-1.62067	0.105088	0.139258	0	not_DE
ruvB	D820_RS09210	1452.34	-0.529029	0.138505	-3.81957	0.000133682	0.000291998	1	DE
spx	D820_RS04470	1941.88	-0.528752	0.189846	-2.78516	0.00535007	0.00913931	1	DE
NA	D820_RS04435	422.519	-0.526818	0.213939	-2.46246	0.0137986	0.021844	1	DE
metG	D820_RS02360	23983.1	-0.522845	0.23431	-2.23142	0.0256531	0.0388999	1	DE
rpsC	D820_RS00660	16847.6	-0.521363	0.135871	-3.83718	0.000124454	0.000272762	1	DE
NA	D820_RS01620	5015.51	-0.520009	0.152538	-3.40904	0.000651921	0.00128929	1	DE
NA	D820_RS02445	3429.13	-0.517431	0.155098	-3.33615	0.000849469	0.00163989	1	DE
NA	D820_RS05165	444.013	-0.517356	0.239556	-2.15964	0.0308006	0.0457072	1	DE
NA	D820_RS06615	354.19	-0.515911	0.305377	-1.68942	0.0911385	0.122273	0	not_DE
pstC	D820_RS04495	2675.43	-0.515656	0.139801	-3.6885	0.00022558	0.000480841	1	DE
NA	D820_RS08405	819.489	-0.512511	0.251578	-2.03719	0.0416312	0.0598374	0	not_DE
NA	D820_RS07765	1813.69	-0.511632	0.125583	-4.07405	4.62026e-05	0.000109802	1	DE
NA	D820_RS06940	1158.38	-0.511559	0.134364	-3.80726	0.000140514	0.000305206	1	DE
NA	D820_RS05130	13398.1	-0.509131	0.179139	-2.8421	0.0044818	0.00774455	1	DE
galE	D820_RS00480	5057.88	-0.506663	0.203976	-2.48394	0.0129937	0.0206709	1	DE
NA	D820_RS03340	1552.3	-0.504244	0.207436	-2.43084	0.015064	0.0237506	1	DE
NA	D820_RS04450	482.735	-0.503358	0.136604	-3.68479	0.000228887	0.000486823	1	DE
mubG	D820_RS03605	109.404	-0.503045	0.239565	-2.09983	0.0357442	0.052285	0	not_DE
NA	D820_RS01120	295.174	-0.501615	0.160889	-3.11777	0.00182225	0.0033506	1	DE
NA	D820_RS03840	315.311	-0.501053	0.222609	-2.25082	0.0243967	0.0371686	1	DE
NA	D820_RS07240	812.779	-0.500128	0.183344	-2.72781	0.00637555	0.0107774	1	DE
NA	D820_RS09120	4022.17	-0.499981	0.300294	-1.66497	0.0959183	0.128331	0	not_DE
NA	D820_RS00240	128.357	-0.498518	0.217824	-2.28863	0.0221011	0.0339909	1	DE
NA	D820_RS03155	881.556	-0.496913	0.125565	-3.9574	7.57696e-05	0.000173086	1	DE
NA	D820_RS01130	1400.84	-0.496673	0.152339	-3.26032	0.00111288	0.00211274	1	DE
NA	D820_RS03885	345.027	-0.49517	0.305261	-1.62212	0.104777	0.13894	0	not_DE
NA	D820_RS03135	1405.34	-0.49403	0.240969	-2.05018	0.0403464	0.0580989	0	not_DE
NA	D820_RS09395	42046.5	-0.493809	0.318456	-1.55064	0.120989	0.158813	0	not_DE
NA	D820_RS03050	934.392	-0.492125	0.168886	-2.91396	0.00356878	0.00623333	1	DE
NA	D820_RS00140	1024.36	-0.489889	0.142922	-3.42767	0.000608794	0.0012126	1	DE
NA	D820_RS09235	118.064	-0.489328	0.364423	-1.34275	0.179353	0.228033	0	not_DE
NA	D820_RS07130	1876.18	-0.48804	0.196524	-2.48336	0.0130148	0.0206875	1	DE
dapD	D820_RS08095	4803.68	-0.485019	0.230326	-2.10579	0.0352223	0.0515993	0	not_DE
NA	D820_RS03220	2579.87	-0.484048	0.130226	-3.71698	0.00020162	0.000431187	1	DE
NA	D820_RS01920	6103.12	-0.482632	0.125055	-3.85937	0.000113682	0.000251419	1	DE
NA	D820_RS05860	3991.48	-0.482102	0.185317	-2.60149	0.00928193	0.0152271	1	DE
NA	D820_RS0109645	135.427	-0.481651	0.231049	-2.08463	0.0371031	0.053872	0	not_DE
NA	D820_RS02095	1053.79	-0.480692	0.15931	-3.01734	0.00255002	0.00455299	1	DE
greA	D820_RS01945	1909.98	-0.479748	0.118878	-4.03563	5.44569e-05	0.000128476	1	DE
NA	D820_RS06770	1228.91	-0.472148	0.134828	-3.50186	0.000462018	0.000938519	1	DE
NA	D820_RS02890	10474.7	-0.471966	0.21953	-2.1499	0.0315633	0.046732	1	DE
NA	D820_RS08685	586.046	-0.471439	0.18458	-2.55411	0.0106459	0.017304	1	DE
rplR	D820_RS00710	10056.5	-0.468975	0.198595	-2.36147	0.0182027	0.0282185	1	DE
NA	D820_RS08040	3462.61	-0.468258	0.104597	-4.47678	7.57786e-06	2.01248e-05	1	DE
NA	D820_RS05160	1523.15	-0.46779	0.284872	-1.64211	0.100568	0.133907	0	not_DE
pstA	D820_RS04500	2917.97	-0.465962	0.157973	-2.94963	0.00318156	0.00561758	1	DE
NA	D820_RS06265	1055.34	-0.462226	0.211704	-2.18336	0.0290091	0.0433797	1	DE
acnA	D820_RS06490	5616.47	-0.460973	0.208944	-2.20621	0.0273695	0.0412865	1	DE
NA	D820_RS0109665	5521.84	-0.460713	0.204083	-2.25747	0.0239786	0.0366177	1	DE
NA	D820_RS02570	2041.58	-0.459822	0.256162	-1.79504	0.0726466	0.0993309	0	not_DE
NA	D820_RS07385	1269.01	-0.45913	0.226025	-2.03132	0.0422227	0.0605763	0	not_DE
NA	D820_RS05095	1396.78	-0.457842	0.135756	-3.37253	0.00074482	0.00145375	1	DE
NA	D820_RS07975	2090.91	-0.456166	0.179422	-2.54242	0.0110087	0.0177896	1	DE
NA	D820_RS00160	2022.46	-0.453472	0.258385	-1.75502	0.0792554	0.107218	0	not_DE
NA	D820_RS03145	1276.65	-0.453354	0.168146	-2.69619	0.00701382	0.0117643	1	DE
NA	D820_RS06745	10045	-0.44752	0.20611	-2.17127	0.029911	0.0445229	1	DE
rbfA	D820_RS07595	3919.94	-0.446786	0.202054	-2.21122	0.0270207	0.0408463	1	DE
coaC	D820_RS04775	1446.61	-0.444293	0.28322	-1.56872	0.116713	0.153928	0	not_DE
NA	D820_RS03345	909.24	-0.44399	0.12968	-3.42373	0.000617678	0.00122691	1	DE
NA	D820_RS03285	2449.55	-0.443745	0.199895	-2.21989	0.0264264	0.0399789	1	DE
NA	D820_RS09190	3213.97	-0.443522	0.184971	-2.3978	0.0164939	0.0258374	1	DE
NA	D820_RS05275	2675.11	-0.439585	0.329929	-1.33236	0.182741	0.231886	0	not_DE
NA	D820_RS02350	797.532	-0.439337	0.342242	-1.2837	0.199245	0.250701	0	not_DE
NA	D820_RS03415	164.4	-0.438682	0.396087	-1.10754	0.26806	0.325693	0	not_DE
NA	D820_RS01075	934.391	-0.438675	0.157389	-2.7872	0.00531665	0.0090902	1	DE
NA	D820_RS05015	360.065	-0.438587	0.193215	-2.26994	0.023211	0.0355573	1	DE
rfbD	D820_RS05855	5330.74	-0.43764	0.180272	-2.42766	0.0151964	0.0239399	1	DE
NA	D820_RS06990	7194.33	-0.436884	0.151213	-2.8892	0.00386223	0.00672173	1	DE
rplV	D820_RS00655	7581.64	-0.436874	0.132743	-3.29112	0.000997888	0.00190935	1	DE
NA	D820_RS07350	4790.23	-0.435595	0.114236	-3.81312	0.000137222	0.000298724	1	DE
NA	D820_RS03290	3161.07	-0.434825	0.202574	-2.1465	0.0318333	0.04706	1	DE
NA	D820_RS04125	1067.71	-0.433558	0.212837	-2.03704	0.0416461	0.0598374	0	not_DE
NA	D820_RS03095	1665.96	-0.4311	0.241077	-1.78823	0.0737393	0.100596	0	not_DE
NA	D820_RS01385	841.251	-0.431084	0.16422	-2.62503	0.00866401	0.0142736	1	DE
NA	D820_RS01055	1097.44	-0.429282	0.228859	-1.87574	0.0606904	0.0841871	0	not_DE
NA	D820_RS06260	1879.03	-0.429069	0.201382	-2.13062	0.0331205	0.0487405	1	DE
NA	D820_RS08410	1691.15	-0.427452	0.196621	-2.174	0.0297055	0.0443189	1	DE
trmD	D820_RS05645	645.692	-0.425702	0.117874	-3.6115	0.000304433	0.000632283	1	DE
NA	D820_RS01720	826.6	-0.42539	0.22003	-1.93332	0.0531962	0.0748288	0	not_DE
NA	D820_RS07055	180.85	-0.424583	0.351809	-1.20686	0.227487	0.282398	0	not_DE
rplP	D820_RS00665	16417	-0.423309	0.156136	-2.71115	0.00670497	0.0112755	1	DE
NA	D820_RS08325	276.851	-0.419854	0.322805	-1.30064	0.193381	0.244112	0	not_DE
NA	D820_RS00670	3118.47	-0.41925	0.203855	-2.05661	0.0397237	0.0573296	0	not_DE
NA	D820_RS08225	3527.76	-0.418449	0.201099	-2.08081	0.037451	0.054305	0	not_DE
NA	D820_RS03460	2865.78	-0.416673	0.101805	-4.09285	4.26103e-05	0.000102265	1	DE
NA	D820_RS04790	569.353	-0.414757	0.204058	-2.03255	0.0420983	0.0604424	0	not_DE
frr	D820_RS02425	4241.56	-0.412232	0.0961701	-4.28649	1.81518e-05	4.50089e-05	1	DE
NA	D820_RS00260	2422.85	-0.412148	0.327686	-1.25775	0.208482	0.260468	0	not_DE
NA	D820_RS05430	552.007	-0.41081	0.215303	-1.90805	0.0563846	0.0788918	0	not_DE
NA	D820_RS02100	8050.51	-0.410686	0.215803	-1.90306	0.0570324	0.0796487	0	not_DE
NA	D820_RS06295	4913.13	-0.410509	0.125696	-3.26589	0.00109119	0.00207764	1	DE
NA	D820_RS02925	1303.77	-0.408823	0.129807	-3.14947	0.00163567	0.00303411	1	DE
NA	D820_RS05315	1739.12	-0.405593	0.225767	-1.79651	0.0724127	0.099134	0	not_DE
mutS	D820_RS00360	7298.44	-0.404782	0.157731	-2.56629	0.0102793	0.0167783	1	DE
NA	D820_RS06640	1148.74	-0.403599	0.136407	-2.95879	0.00308846	0.00546312	1	DE
NA	D820_RS03820	979.975	-0.403387	0.215128	-1.8751	0.0607789	0.0842154	0	not_DE
NA	D820_RS07985	6039.94	-0.403217	0.20132	-2.00287	0.0451917	0.0645976	0	not_DE
NA	D820_RS10210	1521.42	-0.402247	0.121967	-3.29801	0.000973716	0.00186677	1	DE
NA	D820_RS06240	511.412	-0.401818	0.266436	-1.50812	0.131523	0.171482	0	not_DE
NA	D820_RS03210	4192.84	-0.399405	0.161709	-2.4699	0.0135151	0.0214301	1	DE
NA	D820_RS04475	311.752	-0.399345	0.209316	-1.90786	0.0564093	0.0788918	0	not_DE
NA	D820_RS0109640	3228.18	-0.398739	0.333971	-1.19393	0.232504	0.288074	0	not_DE
NA	D820_RS02210	1105.8	-0.397677	0.240939	-1.65053	0.098835	0.13169	0	not_DE
NA	D820_RS08230	10777.2	-0.397416	0.203557	-1.95236	0.0508954	0.0720092	0	not_DE
NA	D820_RS05185	1443.65	-0.396402	0.184738	-2.14575	0.0318932	0.0470977	1	DE
NA	D820_RS01755	544.086	-0.39222	0.263569	-1.48811	0.136721	0.177664	0	not_DE
NA	D820_RS06455	975.342	-0.386868	0.122284	-3.16369	0.00155782	0.00289523	1	DE
NA	D820_RS05470	7724.03	-0.382473	0.24665	-1.55067	0.120981	0.158813	0	not_DE
NA	D820_RS0109670	576.95	-0.381257	0.276579	-1.37847	0.168057	0.215078	0	not_DE
NA	D820_RS06835	1336.56	-0.379569	0.248927	-1.52482	0.127303	0.166204	0	not_DE
NA	D820_RS08630	1798.81	-0.379481	0.183067	-2.07291	0.038181	0.0552261	0	not_DE
NA	D820_RS06710	1760.94	-0.376929	0.243605	-1.5473	0.121792	0.159759	0	not_DE
NA	D820_RS05365	621.488	-0.376217	0.227452	-1.65405	0.0981172	0.130823	0	not_DE
gatA	D820_RS01510	6563.89	-0.374183	0.179412	-2.08561	0.0370138	0.0538181	0	not_DE
NA	D820_RS10430	867.513	-0.373643	0.185787	-2.01113	0.0443113	0.0634323	0	not_DE
NA	D820_RS05780	1093.31	-0.372165	0.166517	-2.23499	0.025418	0.0386036	1	DE
NA	D820_RS04380	846.337	-0.372133	0.140401	-2.65051	0.00803705	0.0133084	1	DE
lepB	D820_RS01275	1493.46	-0.372058	0.18643	-1.9957	0.0459666	0.0656087	0	not_DE
NA	D820_RS07530	344.79	-0.36941	0.299439	-1.23367	0.217325	0.271168	0	not_DE
NA	D820_RS05395	2014.07	-0.369271	0.173427	-2.12926	0.0332331	0.0488323	1	DE
NA	D820_RS02840	9227.73	-0.368816	0.340233	-1.08401	0.278359	0.336524	0	not_DE
NA	D820_RS00805	399.502	-0.367367	0.218726	-1.67958	0.0930394	0.124651	0	not_DE
NA	D820_RS04245	1600.35	-0.366528	0.134521	-2.72469	0.00643628	0.0108518	1	DE
NA	D820_RS05370	879.09	-0.364564	0.224679	-1.6226	0.104675	0.138899	0	not_DE
NA	D820_RS07875	5010.36	-0.363865	0.166114	-2.19045	0.0284916	0.0427374	1	DE
NA	D820_RS02110	76.5222	-0.362842	0.283672	-1.27909	0.200865	0.252249	0	not_DE
ftsA	D820_RS07005	10888.8	-0.359775	0.106021	-3.39343	0.000690238	0.00136088	1	DE
cas1c	D820_RS0109765	1553.52	-0.358801	0.279996	-1.28145	0.200035	0.251531	0	not_DE
NA	D820_RS05400	1714.49	-0.358045	0.198793	-1.8011	0.0716878	0.0982108	0	not_DE
NA	D820_RS06525	1266.63	-0.356897	0.238972	-1.49347	0.135313	0.175953	0	not_DE
rpsB	D820_RS00615	7717.1	-0.354272	0.217329	-1.63012	0.103076	0.136872	0	not_DE
NA	D820_RS01040	16950.3	-0.353771	0.108726	-3.25379	0.00113876	0.00215766	1	DE
NA	D820_RS00500	900.985	-0.352789	0.153651	-2.29605	0.0216731	0.0333591	1	DE
rpoD	D820_RS05865	9702.22	-0.351918	0.158053	-2.22659	0.0259747	0.0393262	1	DE
spxR	D820_RS02715	5556.44	-0.351666	0.131351	-2.6773	0.00742184	0.0123952	1	DE
NA	D820_RS01170	2898.6	-0.351462	0.15178	-2.3156	0.0205801	0.0317019	1	DE
NA	D820_RS07650	1338.8	-0.34973	0.187209	-1.86812	0.061745	0.0854322	0	not_DE
NA	D820_RS09425	0.56435	-0.349594	1.908	-0.183226	0.854621	0.879039	0	not_DE
NA	D820_RS05405	1157.44	-0.349308	0.254932	-1.3702	0.170624	0.218219	0	not_DE
trkA	D820_RS02035	3892.82	-0.34796	0.181592	-1.91616	0.0553442	0.0775696	0	not_DE
NA	D820_RS06765	1053.96	-0.34677	0.157577	-2.20064	0.0277615	0.0417712	1	DE
NA	D820_RS07740	4896.16	-0.346731	0.122676	-2.82641	0.00470737	0.00810551	1	DE
ftsE	D820_RS03680	4583.31	-0.344712	0.192044	-1.79497	0.0726587	0.0993309	0	not_DE
NA	D820_RS02060	2087.67	-0.343939	0.191671	-1.79443	0.0727446	0.0993784	0	not_DE
NA	D820_RS05515	889.236	-0.34271	0.17479	-1.9607	0.0499141	0.0707238	0	not_DE
NA	D820_RS06415	14155.7	-0.341721	0.254187	-1.34437	0.17883	0.227516	0	not_DE
rpsP	D820_RS05660	973.731	-0.341592	0.269184	-1.26899	0.204444	0.256247	0	not_DE
NA	D820_RS03105	2735.56	-0.338987	0.247955	-1.36713	0.171585	0.218872	0	not_DE
NA	D820_RS03420	681.054	-0.337897	0.341468	-0.989543	0.322398	0.382159	0	not_DE
NA	D820_RS0109800	886.704	-0.334104	0.108627	-3.07568	0.00210021	0.00382285	1	DE
NA	D820_RS04015	266.729	-0.33338	0.177749	-1.87556	0.0607152	0.0841871	0	not_DE
NA	D820_RS09110	4916.25	-0.332475	0.282953	-1.17502	0.239988	0.295838	0	not_DE
NA	D820_RS07085	696.502	-0.329079	0.240595	-1.36777	0.171384	0.218773	0	not_DE
NA	D820_RS00960	2069.54	-0.325559	0.169679	-1.91868	0.0550251	0.0771781	0	not_DE
yqeK	D820_RS01565	3020.07	-0.325244	0.106359	-3.05799	0.00222829	0.00402584	1	DE
mubH	D820_RS03610	388.274	-0.324708	0.274797	-1.18163	0.237353	0.293334	0	not_DE
NA	D820_RS09090	9.28336	-0.323966	0.477689	-0.678196	0.497648	0.559854	0	not_DE
NA	D820_RS07150	1990.45	-0.320975	0.155191	-2.06825	0.0386166	0.0558146	0	not_DE
NA	D820_RS08485	5532.7	-0.316271	0.276989	-1.14182	0.253529	0.310366	0	not_DE
NA	D820_RS00200	25307.4	-0.31579	0.345562	-0.913845	0.360799	0.421763	0	not_DE
NA	D820_RS03515	3135.84	-0.31556	0.171087	-1.84444	0.0651196	0.0896547	0	not_DE
NA	D820_RS06190	1898.81	-0.312429	0.0897855	-3.47972	0.000501935	0.00101115	1	DE
NA	D820_RS05200	3810.99	-0.309587	0.138805	-2.23038	0.0257223	0.0389744	1	DE
NA	D820_RS07365	8668.44	-0.306762	0.173034	-1.77284	0.0762552	0.103664	0	not_DE
NA	D820_RS06125	7898.77	-0.306522	0.132004	-2.32207	0.0202291	0.0312106	1	DE
NA	D820_RS08975	1056.37	-0.306339	0.158043	-1.93833	0.0525835	0.0740796	0	not_DE
NA	D820_RS05635	2270.17	-0.305539	0.263843	-1.15803	0.246851	0.303336	0	not_DE
NA	D820_RS06985	1496	-0.304155	0.162239	-1.87474	0.0608289	0.0842247	0	not_DE
NA	D820_RS07785	246.669	-0.304011	0.160131	-1.89852	0.0576278	0.0803647	0	not_DE
NA	D820_RS08475	856.949	-0.300819	0.227093	-1.32465	0.185288	0.234505	0	not_DE
NA	D820_RS04655	2293.09	-0.298668	0.111035	-2.68986	0.00714825	0.0119795	1	DE
guaB	D820_RS00105	11028.6	-0.298387	0.159904	-1.86604	0.0620352	0.0857726	0	not_DE
NA	D820_RS00625	1458.16	-0.298096	0.231	-1.29046	0.19689	0.248058	0	not_DE
serS	D820_RS01235	10532.8	-0.297912	0.14268	-2.08797	0.0368001	0.0536278	0	not_DE
pbp1a	D820_RS07415	19204.6	-0.29739	0.122516	-2.42736	0.0152091	0.0239405	1	DE
NA	D820_RS07440	204.428	-0.2948	0.242195	-1.2172	0.223527	0.27837	0	not_DE
ffh	D820_RS04850	8498.81	-0.28901	0.116293	-2.48518	0.0129485	0.0206327	1	DE
NA	D820_RS07025	1097.23	-0.286751	0.131322	-2.18357	0.0289938	0.0433797	1	DE
NA	D820_RS03100	1529.41	-0.286414	0.264416	-1.0832	0.278722	0.336578	0	not_DE
NA	D820_RS01280	2039.98	-0.285893	0.162365	-1.7608	0.0782723	0.106036	0	not_DE
NA	D820_RS09150	546.72	-0.285328	0.330424	-0.86352	0.387852	0.447734	0	not_DE
rplN	D820_RS00680	7598.71	-0.285192	0.132542	-2.15171	0.0314202	0.0465911	1	DE
NA	D820_RS03160	1833.58	-0.283299	0.163961	-1.72785	0.0840157	0.113264	0	not_DE
NA	D820_RS06995	3946.24	-0.282867	0.124995	-2.26303	0.0236341	0.0361485	1	DE
NA	D820_RS08555	0.24023	-0.282433	2.79443	-0.10107	0.919495	0.93002	0	not_DE
tgt	D820_RS08165	2808.04	-0.281218	0.108276	-2.59723	0.00939792	0.0154044	1	DE
glyQ	D820_RS07510	3248.38	-0.280051	0.173037	-1.61845	0.105566	0.139795	0	not_DE
pheS	D820_RS02920	3430.03	-0.279213	0.130618	-2.13762	0.0325472	0.0479695	1	DE
NA	D820_RS02720	7523.23	-0.278468	0.170562	-1.63265	0.102543	0.13635	0	not_DE
NA	D820_RS07310	358.196	-0.275263	0.218057	-1.26235	0.206824	0.25873	0	not_DE
NA	D820_RS04025	1340.97	-0.271675	0.280376	-0.968966	0.332562	0.392771	0	not_DE
NA	D820_RS02640	105.037	-0.271331	0.229363	-1.18298	0.236819	0.29286	0	not_DE
rlmN	D820_RS07135	4375.49	-0.269437	0.172064	-1.56591	0.11737	0.154584	0	not_DE
NA	D820_RS03250	948.242	-0.268628	0.252998	-1.06178	0.288337	0.346004	0	not_DE
NA	D820_RS07315	333.276	-0.26727	0.235234	-1.13619	0.255877	0.312649	0	not_DE
NA	D820_RS09050	314.501	-0.266405	0.141442	-1.88349	0.0596336	0.0828647	0	not_DE
tuf	D820_RS06310	102281	-0.266071	0.243899	-1.09091	0.275313	0.333463	0	not_DE
NA	D820_RS08025	5425.89	-0.263213	0.153484	-1.71492	0.0863601	0.116263	0	not_DE
NA	D820_RS06235	486.093	-0.262442	0.258154	-1.01661	0.30934	0.368478	0	not_DE
NA	D820_RS01125	505.213	-0.261758	0.180962	-1.44648	0.148043	0.191226	0	not_DE
NA	D820_RS04020	454.331	-0.258336	0.219405	-1.17744	0.239019	0.294923	0	not_DE
NA	D820_RS07190	3521.15	-0.254872	0.231605	-1.10046	0.271132	0.329046	0	not_DE
NA	D820_RS09085	423.708	-0.253877	0.20823	-1.21921	0.222763	0.277597	0	not_DE
mmuM	D820_RS05290	5582.43	-0.252552	0.163447	-1.54516	0.122307	0.160003	0	not_DE
mltG	D820_RS01940	7177.06	-0.252351	0.100494	-2.5111	0.0120356	0.0192887	1	DE
NA	D820_RS08520	17.2855	-0.250725	0.393815	-0.636658	0.524348	0.583823	0	not_DE
yqeH	D820_RS01550	6016.84	-0.250075	0.11492	-2.17607	0.0295501	0.0441548	1	DE
recG	D820_RS01455	5126.5	-0.247829	0.186243	-1.33068	0.183295	0.232285	0	not_DE
NA	D820_RS07605	1554.08	-0.247531	0.185752	-1.33259	0.182666	0.231886	0	not_DE
NA	D820_RS08550	0.948857	-0.246854	1.42557	-0.173162	0.862524	0.88436	0	not_DE
NA	D820_RS01100	2748.68	-0.246197	0.276666	-0.889872	0.373535	0.434042	0	not_DE
NA	D820_RS00385	2695.38	-0.246188	0.103136	-2.38702	0.0169857	0.0265649	1	DE
yhbY	D820_RS01555	2273.94	-0.244863	0.126329	-1.93829	0.0525874	0.0740796	0	not_DE
NA	D820_RS06930	904.887	-0.244064	0.136746	-1.7848	0.0742944	0.101211	0	not_DE
NA	D820_RS00230	442.172	-0.24339	0.153733	-1.5832	0.113376	0.149832	0	not_DE
dnaG	D820_RS0109660	10468.4	-0.243045	0.146219	-1.66219	0.0964737	0.128985	0	not_DE
NA	D820_RS00820	5199.14	-0.243019	0.187391	-1.29685	0.194682	0.245594	0	not_DE
NA	D820_RS04695	3519.31	-0.241933	0.267546	-0.904267	0.365854	0.426136	0	not_DE
NA	D820_RS00815	1433.59	-0.23895	0.170084	-1.4049	0.160052	0.205645	0	not_DE
NA	D820_RS04825	1379.63	-0.236331	0.201323	-1.17389	0.240438	0.296205	0	not_DE
rplX	D820_RS00685	11626.8	-0.235745	0.150732	-1.564	0.117817	0.155069	0	not_DE
alaS	D820_RS06585	14665.6	-0.234985	0.119523	-1.96603	0.0492955	0.0698982	0	not_DE
NA	D820_RS08070	5640.23	-0.233928	0.221019	-1.05841	0.28987	0.347629	0	not_DE
dnaN	D820_RS09570	2913.98	-0.23162	0.263727	-0.878258	0.379804	0.440536	0	not_DE
NA	D820_RS01990	2976.33	-0.230985	0.171254	-1.34879	0.177405	0.225852	0	not_DE
folP	D820_RS05220	3972.86	-0.229623	0.15615	-1.47053	0.141419	0.183035	0	not_DE
mscL	D820_RS05875	4084.89	-0.228063	0.211557	-1.07802	0.281024	0.339112	0	not_DE
NA	D820_RS05295	7943.35	-0.227474	0.193912	-1.17308	0.240764	0.296419	0	not_DE
pfkA	D820_RS04265	15237.7	-0.227181	0.197603	-1.14968	0.250276	0.306769	0	not_DE
NA	D820_RS03280	6138.87	-0.226483	0.145374	-1.55793	0.119249	0.156742	0	not_DE
NA	D820_RS03690	2117.84	-0.223633	0.215798	-1.03631	0.300059	0.358302	0	not_DE
NA	D820_RS02865	630.602	-0.223175	0.163171	-1.36774	0.171395	0.218773	0	not_DE
NA	D820_RS01045	767.069	-0.223044	0.198179	-1.12547	0.260389	0.317166	0	not_DE
NA	D820_RS07325	2806.12	-0.222661	0.125244	-1.77782	0.0754333	0.102619	0	not_DE
NA	D820_RS07920	3498.59	-0.221677	0.140287	-1.58016	0.114069	0.150646	0	not_DE
NA	D820_RS01575	1771.06	-0.221069	0.205632	-1.07508	0.282341	0.340279	0	not_DE
NA	D820_RS09180	272.832	-0.219592	0.182447	-1.20359	0.228747	0.283781	0	not_DE
NA	D820_RS06935	1476.82	-0.218015	0.113142	-1.92691	0.0539909	0.0757822	0	not_DE
galU	D820_RS08075	5963.27	-0.217723	0.2559	-0.850813	0.394873	0.453684	0	not_DE
codY	D820_RS01490	3496.69	-0.21755	0.193592	-1.12375	0.261118	0.317655	0	not_DE
dprA	D820_RS05070	193.733	-0.216481	0.337832	-0.640796	0.521655	0.581478	0	not_DE
pgsA	D820_RS00135	1398.17	-0.21378	0.141917	-1.50637	0.131971	0.171952	0	not_DE
NA	D820_RS03430	127.82	-0.213473	0.387917	-0.550307	0.582109	0.637173	0	not_DE
NA	D820_RS02000	2011.97	-0.211066	0.183774	-1.14851	0.250758	0.307167	0	not_DE
racE	D820_RS01985	4340.23	-0.210871	0.185809	-1.13488	0.256425	0.313122	0	not_DE
xerS	D820_RS04960	1681.53	-0.20934	0.335768	-0.623466	0.532978	0.590823	0	not_DE
NA	D820_RS00895	816.448	-0.206711	0.238355	-0.867238	0.385812	0.446363	0	not_DE
NA	D820_RS08470	10222.1	-0.20592	0.204459	-1.00715	0.313865	0.373338	0	not_DE
NA	D820_RS05560	4535.31	-0.205904	0.144708	-1.4229	0.154765	0.199379	0	not_DE
NA	D820_RS05655	879.603	-0.205027	0.241719	-0.848207	0.396323	0.45508	0	not_DE
NA	D820_RS05770	3366.73	-0.202983	0.220903	-0.918879	0.358159	0.41938	0	not_DE
NA	D820_RS02455	500.634	-0.202681	0.143825	-1.40922	0.158771	0.204134	0	not_DE
NA	D820_RS06965	1790.61	-0.202382	0.243452	-0.831302	0.405803	0.464594	0	not_DE
NA	D820_RS00095	6174.37	-0.200192	0.101191	-1.97837	0.0478875	0.0681503	0	not_DE
mecA	D820_RS08400	2795.05	-0.199919	0.239554	-0.834546	0.403973	0.462772	0	not_DE
NA	D820_RS01295	6925.44	-0.198672	0.117177	-1.69549	0.0899827	0.120806	0	not_DE
NA	D820_RS01710	472.611	-0.198023	0.253454	-0.781299	0.434627	0.494681	0	not_DE
rplU	D820_RS05745	4621.13	-0.195629	0.17189	-1.13811	0.255076	0.311866	0	not_DE
NA	D820_RS04400	190.487	-0.195322	0.155034	-1.25986	0.20772	0.259683	0	not_DE
NA	D820_RS07015	4560.83	-0.194107	0.102103	-1.90108	0.0572913	0.0799528	0	not_DE
rsmG	D820_RS01095	667.579	-0.191658	0.112423	-1.70479	0.0882338	0.118539	0	not_DE
NA	D820_RS01355	1963.58	-0.191306	0.115409	-1.65764	0.0973892	0.130031	0	not_DE
NA	D820_RS01165	1703.31	-0.190918	0.168514	-1.13295	0.257236	0.313915	0	not_DE
NA	D820_RS07020	5954.97	-0.190747	0.083829	-2.27543	0.0228802	0.0351236	1	DE
NA	D820_RS08030	1267.23	-0.189932	0.109582	-1.73323	0.0830543	0.112045	0	not_DE
NA	D820_RS10570	120.242	-0.189424	0.16811	-1.12679	0.259833	0.316687	0	not_DE
NA	D820_RS07455	661.708	-0.18912	0.168209	-1.12432	0.260879	0.317564	0	not_DE
NA	D820_RS03750	1701.64	-0.184958	0.184241	-1.00389	0.315431	0.374815	0	not_DE
NA	D820_RS10545	250.203	-0.184845	0.215698	-0.856963	0.391466	0.450835	0	not_DE
pyrR	D820_RS05700	1652.1	-0.184415	0.0990844	-1.86119	0.0627174	0.0865928	0	not_DE
NA	D820_RS01625	9680.81	-0.183756	0.182245	-1.00829	0.313314	0.372983	0	not_DE
queE	D820_RS10410	529.382	-0.183184	0.194316	-0.942712	0.345828	0.406463	0	not_DE
NA	D820_RS04635	783.187	-0.180919	0.173242	-1.04431	0.296342	0.354516	0	not_DE
NA	D820_RS08445	6957.82	-0.179793	0.224359	-0.801365	0.422921	0.482487	0	not_DE
NA	D820_RS06665	2230.22	-0.179412	0.110019	-1.63075	0.102944	0.136789	0	not_DE
NA	D820_RS02675	2396.75	-0.178713	0.217016	-0.823502	0.410223	0.469102	0	not_DE
dapA	D820_RS05125	10614.2	-0.178564	0.198145	-0.901177	0.367494	0.427747	0	not_DE
NA	D820_RS02485	1639.39	-0.176768	0.165545	-1.0678	0.285613	0.343371	0	not_DE
NA	D820_RS03435	20418.3	-0.176672	0.29903	-0.590815	0.554645	0.611467	0	not_DE
NA	D820_RS10425	474.304	-0.174573	0.201714	-0.865447	0.386793	0.447043	0	not_DE
NA	D820_RS07915	3894.11	-0.174156	0.130121	-1.33841	0.180761	0.229673	0	not_DE
NA	D820_RS08395	6893.94	-0.173846	0.281776	-0.616966	0.537257	0.593763	0	not_DE
NA	D820_RS08160	1051.07	-0.170701	0.114115	-1.49588	0.134685	0.175253	0	not_DE
pepA	D820_RS00910	2344.11	-0.170461	0.201728	-0.845004	0.398109	0.456862	0	not_DE
NA	D820_RS01980	837.474	-0.169458	0.16145	-1.0496	0.293902	0.35203	0	not_DE
dltB	D820_RS02120	5484.69	-0.169285	0.197482	-0.857218	0.391324	0.450835	0	not_DE
NA	D820_RS06285	2372.27	-0.168683	0.0767931	-2.19658	0.0280501	0.0421402	1	DE
NA	D820_RS05195	1436.26	-0.168479	0.174253	-0.966865	0.333611	0.393771	0	not_DE
rplE	D820_RS00690	15914.9	-0.167493	0.157687	-1.06219	0.288151	0.345995	0	not_DE
NA	D820_RS05170	716.019	-0.163553	0.323412	-0.505711	0.61306	0.661737	0	not_DE
argJ	D820_RS06520	2038.56	-0.163081	0.230195	-0.708448	0.478667	0.54069	0	not_DE
pyk	D820_RS04270	35121.4	-0.160587	0.19959	-0.804585	0.421059	0.480645	0	not_DE
NA	D820_RS02645	5332.29	-0.1598	0.18135	-0.881166	0.378228	0.43897	0	not_DE
NA	D820_RS02885	13041.6	-0.159641	0.211261	-0.755658	0.449854	0.511114	0	not_DE
NA	D820_RS04240	1181.65	-0.159398	0.10415	-1.53047	0.125901	0.164594	0	not_DE
NA	D820_RS02580	12290.5	-0.156742	0.117785	-1.33075	0.183271	0.232285	0	not_DE
prfA	D820_RS04725	2544.55	-0.154349	0.148213	-1.0414	0.29769	0.355909	0	not_DE
NA	D820_RS04830	782.797	-0.152993	0.238658	-0.641053	0.521488	0.581478	0	not_DE
NA	D820_RS07320	711.997	-0.152294	0.176296	-0.86385	0.38767	0.447734	0	not_DE
NA	D820_RS08930	1325.24	-0.151201	0.243713	-0.620404	0.534992	0.592269	0	not_DE
ftsH	D820_RS09515	44786.8	-0.150644	0.140761	-1.07021	0.284525	0.342487	0	not_DE
NA	D820_RS10350	46.6812	-0.150349	0.296091	-0.507779	0.611608	0.661272	0	not_DE
NA	D820_RS06010	5618.74	-0.149354	0.182589	-0.817979	0.413369	0.472144	0	not_DE
NA	D820_RS04860	1474.79	-0.149071	0.108967	-1.36804	0.1713	0.218773	0	not_DE
rplF	D820_RS00705	12632.3	-0.14807	0.160409	-0.92308	0.355965	0.417117	0	not_DE
yidA	D820_RS06290	2995.44	-0.148043	0.121851	-1.21495	0.224386	0.279083	0	not_DE
NA	D820_RS10165	1806.92	-0.148036	0.202304	-0.731753	0.464319	0.526319	0	not_DE
NA	D820_RS0109620	134.139	-0.147993	0.161277	-0.917631	0.358812	0.419694	0	not_DE
NA	D820_RS09205	858.341	-0.14755	0.152073	-0.970262	0.331916	0.392246	0	not_DE
NA	D820_RS02055	178.019	-0.147448	0.320984	-0.459362	0.645974	0.69265	0	not_DE
NA	D820_RS06645	1582.05	-0.147096	0.124948	-1.17725	0.239094	0.294923	0	not_DE
NA	D820_RS04405	222.024	-0.146426	0.165563	-0.884412	0.376474	0.437196	0	not_DE
rlmD	D820_RS06005	2640.23	-0.145787	0.136775	-1.06589	0.286475	0.344195	0	not_DE
NA	D820_RS10150	321.842	-0.145303	0.172444	-0.842613	0.399445	0.458124	0	not_DE
NA	D820_RS02870	2545.5	-0.1444	0.14135	-1.02158	0.306982	0.365894	0	not_DE
fusA	D820_RS07895	66102.2	-0.142762	0.144184	-0.990135	0.322108	0.382049	0	not_DE
NA	D820_RS09370	351.392	-0.141825	0.247975	-0.571931	0.567368	0.623805	0	not_DE
rimI	D820_RS07775	460.379	-0.140821	0.170401	-0.826409	0.408572	0.46749	0	not_DE
NA	D820_RS09995	783.818	-0.138701	0.132601	-1.046	0.295563	0.353802	0	not_DE
NA	D820_RS08060	869.213	-0.136519	0.104802	-1.30265	0.192695	0.243404	0	not_DE
NA	D820_RS05180	919.435	-0.136429	0.162491	-0.839611	0.401126	0.459782	0	not_DE
NA	D820_RS00255	4311.29	-0.135759	0.293502	-0.462549	0.643688	0.69096	0	not_DE
NA	D820_RS00520	19.0559	-0.135461	0.345488	-0.392087	0.694994	0.736963	0	not_DE
NA	D820_RS02835	15030.3	-0.134615	0.327299	-0.411292	0.680858	0.723272	0	not_DE
NA	D820_RS08035	1707.36	-0.133422	0.139352	-0.957448	0.338341	0.398386	0	not_DE
rpmD	D820_RS00720	6154.95	-0.133141	0.172221	-0.773081	0.439474	0.499905	0	not_DE
NA	D820_RS00300	192.47	-0.132285	0.195018	-0.678324	0.497566	0.559854	0	not_DE
mvaD	D820_RS05355	852.116	-0.1321	0.18422	-0.717078	0.473326	0.535903	0	not_DE
NA	D820_RS02135	7577.6	-0.130754	0.207096	-0.63137	0.527799	0.586644	0	not_DE
NA	D820_RS01520	1512.64	-0.130619	0.207313	-0.63006	0.528655	0.587261	0	not_DE
hrcA	D820_RS09145	69809.4	-0.130527	0.197044	-0.662427	0.507698	0.568528	0	not_DE
pcrA	D820_RS04340	5716.66	-0.128305	0.270325	-0.474632	0.63505	0.682441	0	not_DE
NA	D820_RS05925	496.346	-0.127509	0.194074	-0.657012	0.511173	0.571432	0	not_DE
NA	D820_RS01595	3786.27	-0.122264	0.13435	-0.910042	0.3628	0.423085	0	not_DE
NA	D820_RS06430	283.164	-0.119625	0.178698	-0.669429	0.503222	0.565144	0	not_DE
NA	D820_RS08205	382.032	-0.119387	0.235059	-0.507901	0.611523	0.661272	0	not_DE
NA	D820_RS03055	1082.29	-0.118178	0.165162	-0.715527	0.474283	0.536674	0	not_DE
NA	D820_RS05740	6585.72	-0.117584	0.202669	-0.580176	0.561796	0.618421	0	not_DE
xerD	D820_RS02005	1844.03	-0.113229	0.210262	-0.538515	0.590222	0.644964	0	not_DE
NA	D820_RS05050	24784.3	-0.113197	0.179926	-0.629129	0.529264	0.587601	0	not_DE
aspS	D820_RS00325	3530.76	-0.112511	0.13714	-0.820411	0.411982	0.470836	0	not_DE
NA	D820_RS00315	2999.19	-0.112201	0.160605	-0.69861	0.484796	0.546661	0	not_DE
NA	D820_RS03615	981.918	-0.109801	0.279804	-0.392422	0.694747	0.736963	0	not_DE
NA	D820_RS06465	30316.1	-0.108939	0.243904	-0.446648	0.655129	0.699706	0	not_DE
NA	D820_RS01560	3147.64	-0.106443	0.107679	-0.988521	0.322897	0.382301	0	not_DE
proB	D820_RS07490	1503.23	-0.105642	0.122536	-0.862135	0.388613	0.448346	0	not_DE
argB	D820_RS06515	864.97	-0.104692	0.232628	-0.45004	0.652682	0.698685	0	not_DE
NA	D820_RS07500	979.515	-0.10439	0.197355	-0.528946	0.596843	0.650078	0	not_DE
queC	D820_RS05435	475.281	-0.103687	0.209826	-0.494156	0.621196	0.669404	0	not_DE
queD	D820_RS05440	369.708	-0.101514	0.200683	-0.505841	0.612968	0.661737	0	not_DE
NA	D820_RS10590	282.615	-0.10038	0.157787	-0.636179	0.52466	0.583823	0	not_DE
NA	D820_RS03115	526.208	-0.0997798	0.13553	-0.736219	0.461598	0.523845	0	not_DE
rpmG	D820_RS00305	772.213	-0.0984146	0.200364	-0.49118	0.623299	0.671298	0	not_DE
NA	D820_RS06425	188.596	-0.0981228	0.213059	-0.460542	0.645127	0.692123	0	not_DE
NA	D820_RS03120	429.899	-0.0967066	0.146242	-0.661279	0.508434	0.569024	0	not_DE
NA	D820_RS01115	654.065	-0.0964542	0.181344	-0.531885	0.594806	0.649244	0	not_DE
mnmA	D820_RS00155	3736.69	-0.0962348	0.258934	-0.371658	0.710148	0.749472	0	not_DE
cas2	D820_RS01780	506.128	-0.0962124	0.280499	-0.343004	0.731595	0.768353	0	not_DE
NA	D820_RS07680	1193.95	-0.0928708	0.117639	-0.789453	0.429847	0.489814	0	not_DE
NA	D820_RS00900	688.215	-0.0928059	0.278856	-0.332809	0.739278	0.774748	0	not_DE
NA	D820_RS03350	571.912	-0.0919904	0.137259	-0.670194	0.502734	0.564922	0	not_DE
NA	D820_RS02650	9018.61	-0.0897832	0.134573	-0.667173	0.504662	0.565987	0	not_DE
NA	D820_RS00810	1775.4	-0.0892822	0.182291	-0.489779	0.62429	0.671994	0	not_DE
treR	D820_RS00580	986.378	-0.0877815	0.138723	-0.632783	0.526875	0.585953	0	not_DE
NA	D820_RS07610	5536.12	-0.0864044	0.180897	-0.477645	0.632903	0.680887	0	not_DE
folE	D820_RS05225	2486.71	-0.0833327	0.124958	-0.666883	0.504847	0.565987	0	not_DE
NA	D820_RS06825	816.242	-0.0825459	0.215249	-0.383491	0.701356	0.741804	0	not_DE
NA	D820_RS00965	370.781	-0.08099	0.181178	-0.447018	0.654862	0.699706	0	not_DE
NA	D820_RS07465	4429.02	-0.0807797	0.180974	-0.446362	0.655336	0.699706	0	not_DE
NA	D820_RS07430	5875.62	-0.0796144	0.234096	-0.340092	0.733787	0.769823	0	not_DE
prmC	D820_RS04730	1475.5	-0.079058	0.146547	-0.53947	0.589563	0.644794	0	not_DE
typA	D820_RS07030	17734.7	-0.078518	0.140604	-0.558436	0.576547	0.63251	0	not_DE
NA	D820_RS07170	243.109	-0.0751462	0.199621	-0.376444	0.706587	0.746119	0	not_DE
NA	D820_RS07175	120.479	-0.0749568	0.222861	-0.336339	0.736615	0.772373	0	not_DE
NA	D820_RS05690	3203.19	-0.0693781	0.162588	-0.426711	0.66959	0.71286	0	not_DE
NA	D820_RS04120	2026.45	-0.0677499	0.108693	-0.623315	0.533078	0.590823	0	not_DE
NA	D820_RS01995	2270.93	-0.0659554	0.170353	-0.387169	0.698631	0.739727	0	not_DE
NA	D820_RS07260	2765.67	-0.0655714	0.18947	-0.346078	0.729284	0.767169	0	not_DE
NA	D820_RS04750	1240.58	-0.0655352	0.172406	-0.380122	0.703855	0.744042	0	not_DE
truB	D820_RS04460	2417.7	-0.0652807	0.144309	-0.452367	0.651005	0.697274	0	not_DE
NA	D820_RS08815	297.35	-0.0628557	0.352203	-0.178464	0.858358	0.881018	0	not_DE
queG	D820_RS03670	749.74	-0.0627772	0.169458	-0.370459	0.711041	0.750007	0	not_DE
serC	D820_RS02280	2515.29	-0.059554	0.181335	-0.32842	0.742594	0.777737	0	not_DE
NA	D820_RS00925	975.738	-0.0583097	0.122543	-0.475833	0.634194	0.681898	0	not_DE
recF	D820_RS00110	1478.16	-0.05808	0.190371	-0.305089	0.760298	0.794634	0	not_DE
queF	D820_RS10405	368.763	-0.0565166	0.209041	-0.270361	0.786883	0.818752	0	not_DE
NA	D820_RS07180	86.576	-0.0561395	0.211142	-0.265885	0.790327	0.820725	0	not_DE
NA	D820_RS04895	571.562	-0.0551702	0.191898	-0.287498	0.773731	0.807372	0	not_DE
NA	D820_RS00695	6929.66	-0.0543038	0.165573	-0.327975	0.742931	0.777737	0	not_DE
NA	D820_RS04065	153.764	-0.0542634	0.306332	-0.177139	0.859399	0.881621	0	not_DE
NA	D820_RS01545	2762.63	-0.0526157	0.145093	-0.362634	0.716879	0.754936	0	not_DE
rsfS	D820_RS01570	986.269	-0.0500755	0.130306	-0.384292	0.700762	0.74158	0	not_DE
rsmB	D820_RS07355	4591.07	-0.0495721	0.1587	-0.312363	0.754765	0.789275	0	not_DE
ezrA	D820_RS03905	20128.6	-0.0494606	0.110842	-0.446225	0.655435	0.699706	0	not_DE
NA	D820_RS05320	2408.19	-0.0468702	0.261314	-0.179364	0.857652	0.881018	0	not_DE
NA	D820_RS04650	1047.22	-0.0458497	0.117046	-0.391724	0.695262	0.736963	0	not_DE
NA	D820_RS10550	37.6498	-0.0458074	0.356655	-0.128436	0.897804	0.914744	0	not_DE
NA	D820_RS07855	1630.49	-0.0457455	0.223231	-0.204925	0.837631	0.865556	0	not_DE
atpD	D820_RS02845	17578.9	-0.0448007	0.363611	-0.123211	0.90194	0.917036	0	not_DE
NA	D820_RS00940	1014.17	-0.0387693	0.233887	-0.165761	0.868345	0.888454	0	not_DE
NA	D820_RS08050	3083.65	-0.0369145	0.188792	-0.19553	0.844978	0.871631	0	not_DE
dnaI	D820_RS01145	5322.49	-0.0367531	0.136396	-0.269459	0.787577	0.818752	0	not_DE
NA	D820_RS10505	1051.67	-0.0363732	0.144254	-0.252146	0.800928	0.830402	0	not_DE
purR	D820_RS07910	1239.32	-0.0359752	0.175904	-0.204516	0.837951	0.865556	0	not_DE
NA	D820_RS04835	6591.1	-0.0332201	0.277622	-0.119659	0.904753	0.918934	0	not_DE
NA	D820_RS07450	816.226	-0.0329546	0.168912	-0.195099	0.845316	0.871631	0	not_DE
radA	D820_RS08055	4594.11	-0.0326911	0.167903	-0.194703	0.845626	0.871631	0	not_DE
NA	D820_RS06395	803.318	-0.0325602	0.114988	-0.283161	0.777054	0.810404	0	not_DE
NA	D820_RS05455	375.44	-0.0320226	0.220792	-0.145035	0.884683	0.903685	0	not_DE
NA	D820_RS01470	6104.79	-0.0307577	0.112396	-0.273655	0.78435	0.817136	0	not_DE
NA	D820_RS03880	1744.75	-0.0298373	0.174814	-0.17068	0.864475	0.885427	0	not_DE
asnS	D820_RS03745	5917.97	-0.0286173	0.21399	-0.133732	0.893615	0.911226	0	not_DE
thiT	D820_RS06345	2669.37	-0.0258217	0.321356	-0.0803524	0.935957	0.943724	0	not_DE
NA	D820_RS04720	1329.68	-0.0255375	0.148919	-0.171486	0.863842	0.885244	0	not_DE
guaA	D820_RS04820	5653.45	-0.0253429	0.149499	-0.169519	0.865388	0.885895	0	not_DE
NA	D820_RS07125	2663.79	-0.0245847	0.184304	-0.133392	0.893883	0.911226	0	not_DE
NA	D820_RS03780	3466.53	-0.0238802	0.191568	-0.124657	0.900795	0.91683	0	not_DE
NA	D820_RS10020	1478.52	-0.019397	0.26697	-0.072656	0.94208	0.948914	0	not_DE
NA	D820_RS03845	2537.7	-0.0178705	0.144544	-0.123634	0.901605	0.917036	0	not_DE
NA	D820_RS07285	604.354	-0.0170156	0.14753	-0.115336	0.908179	0.919531	0	not_DE
NA	D820_RS05230	5046.23	-0.0165694	0.114652	-0.144519	0.88509	0.903685	0	not_DE
NA	D820_RS07925	2761.87	-0.0164319	0.117978	-0.139279	0.889229	0.907434	0	not_DE
NA	D820_RS05535	702.716	-0.0160072	0.149932	-0.106763	0.914977	0.925932	0	not_DE
NA	D820_RS03370	6751.76	-0.0145792	0.18856	-0.0773187	0.93837	0.945667	0	not_DE
thrS	D820_RS02590	5825.37	-0.0093205	0.228168	-0.0408493	0.967416	0.971414	0	not_DE
NA	D820_RS05360	925.624	-0.00834831	0.274052	-0.0304625	0.975698	0.978214	0	not_DE
NA	D820_RS03685	5197.77	-0.00570957	0.183997	-0.0310307	0.975245	0.978214	0	not_DE
NA	D820_RS03695	3382.5	-0.00158117	0.332074	-0.0047615	0.996201	0.996352	0	not_DE
NA	D820_RS01050	1182.19	0.000741188	0.162103	0.00457234	0.996352	0.996352	0	not_DE
NA	D820_RS00225	1071.03	0.00105571	0.104938	0.0100603	0.991973	0.993506	0	not_DE
NA	D820_RS00250	3932.63	0.00196742	0.287899	0.00683372	0.994548	0.995572	0	not_DE
pepF	D820_RS06610	2542.59	0.006316	0.169224	0.0373234	0.970227	0.973733	0	not_DE
NA	D820_RS04165	1552.08	0.00865794	0.189037	0.0458002	0.96347	0.968442	0	not_DE
rpmF	D820_RS00310	459.518	0.0103262	0.228522	0.0451869	0.963958	0.968442	0	not_DE
gyrB	D820_RS03900	15430.4	0.0128551	0.13002	0.0988706	0.921241	0.930534	0	not_DE
dltA	D820_RS02115	10596.3	0.0138289	0.210087	0.0658249	0.947517	0.953402	0	not_DE
nusA	D820_RS07615	20428.4	0.017625	0.178715	0.098621	0.921439	0.930534	0	not_DE
NA	D820_RS01485	3298.79	0.0178226	0.253465	0.0703159	0.943942	0.950297	0	not_DE
NA	D820_RS03805	5339.06	0.0190478	0.21342	0.0892506	0.928883	0.937077	0	not_DE
upp	D820_RS02195	1707.07	0.0203284	0.126749	0.160384	0.872579	0.892316	0	not_DE
NA	D820_RS10500	139.224	0.0210156	0.212992	0.0986683	0.921402	0.930534	0	not_DE
NA	D820_RS01495	3260.06	0.021483	0.185436	0.115851	0.907771	0.919531	0	not_DE
NA	D820_RS06960	4139.13	0.0238638	0.243937	0.0978278	0.922069	0.930687	0	not_DE
rimP	D820_RS07620	3374.53	0.0251266	0.21229	0.11836	0.905783	0.9195	0	not_DE
NA	D820_RS08150	3808.37	0.0252818	0.108431	0.23316	0.815637	0.844751	0	not_DE
copZ	D820_RS07575	2029.53	0.0256322	0.219235	0.116917	0.906926	0.919531	0	not_DE
NA	D820_RS08415	2914.99	0.0273348	0.223197	0.12247	0.902527	0.917152	0	not_DE
grpE	D820_RS09140	35751.3	0.0274518	0.214747	0.127833	0.898281	0.91475	0	not_DE
murA	D820_RS02860	5929.74	0.0279705	0.146303	0.191182	0.848383	0.873547	0	not_DE
NA	D820_RS07850	20846.3	0.0304769	0.157053	0.194055	0.846133	0.871692	0	not_DE
NA	D820_RS07670	4670.02	0.0312491	0.170297	0.183498	0.854407	0.879039	0	not_DE
NA	D820_RS04260	9842.83	0.0314213	0.117267	0.267946	0.788741	0.819515	0	not_DE
NA	D820_RS01365	328.978	0.0327249	0.183302	0.178531	0.858306	0.881018	0	not_DE
NA	D820_RS04840	10930.9	0.0346557	0.299982	0.115526	0.908028	0.919531	0	not_DE
NA	D820_RS06140	4597.37	0.0358539	0.177956	0.201477	0.840326	0.867548	0	not_DE
lepB	D820_RS04280	2453.77	0.0364545	0.241069	0.15122	0.879802	0.89923	0	not_DE
NA	D820_RS07570	9152.18	0.0403348	0.225333	0.179001	0.857937	0.881018	0	not_DE
NA	D820_RS04740	2684.98	0.0410526	0.180688	0.227201	0.820267	0.849095	0	not_DE
NA	D820_RS02180	4586.43	0.0417243	0.167885	0.248529	0.803725	0.832858	0	not_DE
pbp2x	D820_RS07470	12724.6	0.0426786	0.151159	0.282343	0.777681	0.810623	0	not_DE
NA	D820_RS03535	7.00437	0.0429176	0.729835	0.0588045	0.953108	0.958532	0	not_DE
lysS	D820_RS06085	7158.65	0.0479252	0.163547	0.293036	0.769495	0.803814	0	not_DE
rpsE	D820_RS00715	13668.6	0.0490036	0.184851	0.265098	0.790934	0.820916	0	not_DE
NA	D820_RS07505	7808.65	0.0576977	0.158854	0.363213	0.716446	0.754889	0	not_DE
NA	D820_RS08045	5462.25	0.0580865	0.213233	0.272409	0.785307	0.817696	0	not_DE
NA	D820_RS04550	394.611	0.0581171	0.27288	0.212977	0.831345	0.860104	0	not_DE
recA	D820_RS00390	6429.06	0.0586063	0.16648	0.352032	0.724814	0.76288	0	not_DE
NA	D820_RS04205	1924.4	0.0599157	0.28227	0.212264	0.831901	0.860221	0	not_DE
NA	D820_RS02090	2702.56	0.0607245	0.101673	0.597255	0.550337	0.607182	0	not_DE
NA	D820_RS07120	2573.05	0.0617091	0.147623	0.418019	0.675933	0.718826	0	not_DE
rpmA	D820_RS05735	8283.67	0.0662005	0.131132	0.504838	0.613673	0.662031	0	not_DE
deoC	D820_RS04560	2462.11	0.0666519	0.151984	0.438545	0.660991	0.704864	0	not_DE
NA	D820_RS06245	112.852	0.0688031	0.269404	0.25539	0.798422	0.828246	0	not_DE
NA	D820_RS01445	3306.1	0.0708196	0.1069	0.662484	0.507661	0.568528	0	not_DE
NA	D820_RS04565	1372.62	0.0713494	0.125792	0.567202	0.570577	0.626667	0	not_DE
NA	D820_RS06535	465.857	0.0721341	0.142363	0.50669	0.612372	0.66173	0	not_DE
NA	D820_RS07675	294.831	0.0724525	0.168689	0.429504	0.667557	0.711142	0	not_DE
NA	D820_RS03040	892.72	0.072516	0.210172	0.345032	0.73007	0.767581	0	not_DE
NA	D820_RS10510	721.661	0.0749539	0.198665	0.377288	0.70596	0.745862	0	not_DE
NA	D820_RS04275	894.365	0.0761196	0.282502	0.269448	0.787585	0.818752	0	not_DE
NA	D820_RS03045	1046.67	0.076537	0.131254	0.583122	0.559811	0.616585	0	not_DE
NA	D820_RS09385	2338.32	0.0790237	0.141794	0.557314	0.577313	0.63298	0	not_DE
NA	D820_RS02290	1738.99	0.0790867	0.18584	0.425564	0.670425	0.713359	0	not_DE
NA	D820_RS05505	2310.56	0.0810742	0.134019	0.604946	0.545215	0.602215	0	not_DE
plsY	D820_RS04185	1665.29	0.0816497	0.142865	0.571516	0.56765	0.623805	0	not_DE
NA	D820_RS03365	561.359	0.0827162	0.148542	0.556854	0.577627	0.63298	0	not_DE
NA	D820_RS02400	21380	0.083508	0.157544	0.530061	0.59607	0.649893	0	not_DE
NA	D820_RS05930	16083.3	0.0835663	0.134203	0.622688	0.53349	0.590942	0	not_DE
NA	D820_RS0109615	1091.01	0.0874244	0.198857	0.439634	0.660202	0.704409	0	not_DE
recO	D820_RS09380	874.59	0.0876859	0.163693	0.535674	0.592184	0.646745	0	not_DE
NA	D820_RS09415	0.189744	0.0879783	3.11243	0.0282668	0.977449	0.979465	0	not_DE
rsmA	D820_RS07955	5354.13	0.0888607	0.206927	0.42943	0.66761	0.711142	0	not_DE
NA	D820_RS05010	903.451	0.0904429	0.175136	0.516415	0.605565	0.655831	0	not_DE
NA	D820_RS09160	2489.07	0.0941276	0.163991	0.573981	0.565981	0.622675	0	not_DE
NA	D820_RS00620	12331.9	0.0952155	0.18132	0.525124	0.599497	0.650347	0	not_DE
yajC	D820_RS01605	2261.64	0.101904	0.247431	0.411849	0.68045	0.723234	0	not_DE
NA	D820_RS03080	640.299	0.102156	0.354063	0.288525	0.772945	0.806984	0	not_DE
NA	D820_RS10490	128.505	0.103618	0.28253	0.36675	0.713805	0.752515	0	not_DE
NA	D820_RS01110	3174.82	0.104373	0.230522	0.452767	0.650716	0.697274	0	not_DE
htpX	D820_RS01105	3890.19	0.10544	0.199712	0.527961	0.597526	0.650078	0	not_DE
NA	D820_RS08695	1153.51	0.10568	0.149615	0.706343	0.479975	0.541853	0	not_DE
NA	D820_RS05410	863.834	0.106027	0.311531	0.340341	0.7336	0.769823	0	not_DE
NA	D820_RS03850	3572.05	0.108174	0.160843	0.672543	0.501238	0.563567	0	not_DE
tsaB	D820_RS07780	709.215	0.109162	0.20591	0.530146	0.59601	0.649893	0	not_DE
rexB	D820_RS02965	5226.03	0.110217	0.161065	0.684302	0.493785	0.556474	0	not_DE
NA	D820_RS09310	1112.94	0.110752	0.34198	0.323855	0.746048	0.78058	0	not_DE
NA	D820_RS05085	2687.24	0.110794	0.174132	0.636265	0.524604	0.583823	0	not_DE
NA	D820_RS03240	4038.31	0.111417	0.0916641	1.21549	0.22418	0.279005	0	not_DE
NA	D820_RS10600	672.359	0.111906	0.172723	0.647895	0.517053	0.577341	0	not_DE
NA	D820_RS09020	2361.01	0.112406	0.290046	0.387546	0.698352	0.739727	0	not_DE
NA	D820_RS07275	225.351	0.114594	0.333537	0.343571	0.731169	0.76832	0	not_DE
NA	D820_RS00330	1992.28	0.119716	0.151152	0.792021	0.428349	0.488393	0	not_DE
NA	D820_RS10025	917.478	0.120306	0.192833	0.623887	0.532702	0.590823	0	not_DE
rpmG	D820_RS02490	181.836	0.120669	0.187541	0.643428	0.519946	0.580238	0	not_DE
NA	D820_RS10625	284.186	0.121626	0.140293	0.866939	0.385976	0.446363	0	not_DE
ftsZ	D820_RS07000	15905.9	0.123523	0.163246	0.756666	0.44925	0.510726	0	not_DE
NA	D820_RS05190	1505.53	0.123779	0.209615	0.590509	0.55485	0.611467	0	not_DE
NA	D820_RS04795	2526.7	0.124725	0.268682	0.464211	0.642497	0.690063	0	not_DE
NA	D820_RS07685	899.284	0.124894	0.177403	0.704013	0.481425	0.543174	0	not_DE
queA	D820_RS06660	3731.11	0.127035	0.141039	0.900709	0.367743	0.427747	0	not_DE
NA	D820_RS08970	220.647	0.127119	0.205227	0.619407	0.535648	0.592658	0	not_DE
NA	D820_RS01580	342.823	0.127754	0.191431	0.667365	0.504539	0.565987	0	not_DE
NA	D820_RS03835	2228.87	0.128489	0.133955	0.959196	0.33746	0.39783	0	not_DE
NA	D820_RS04640	776.059	0.136091	0.149506	0.910273	0.362679	0.423085	0	not_DE
NA	D820_RS06150	12335.1	0.137539	0.175542	0.783508	0.433329	0.493492	0	not_DE
NA	D820_RS07690	1406.58	0.140088	0.130503	1.07345	0.28307	0.340946	0	not_DE
NA	D820_RS05155	6326.05	0.140319	0.232247	0.604178	0.545725	0.602436	0	not_DE
NA	D820_RS05175	1555.97	0.14249	0.318935	0.446769	0.655042	0.699706	0	not_DE
NA	D820_RS10610	1231.88	0.143543	0.139908	1.02598	0.304903	0.363639	0	not_DE
NA	D820_RS04630	1447.7	0.143926	0.168911	0.852079	0.39417	0.453413	0	not_DE
NA	D820_RS03185	525.104	0.150368	0.136649	1.1004	0.271158	0.329046	0	not_DE
NA	D820_RS0109750	498.393	0.154057	0.129867	1.18627	0.235517	0.291436	0	not_DE
NA	D820_RS00495	780.039	0.15555	0.171336	0.907865	0.36395	0.424172	0	not_DE
mubZ	D820_RS03635	321.61	0.155609	0.236078	0.659141	0.509805	0.570231	0	not_DE
NA	D820_RS05940	4496.13	0.157502	0.119066	1.32281	0.185899	0.235125	0	not_DE
ppc	D820_RS06325	10360.3	0.159964	0.183598	0.871275	0.383604	0.444679	0	not_DE
NA	D820_RS06815	2300.12	0.162808	0.112652	1.44523	0.148393	0.191551	0	not_DE
NA	D820_RS04890	5452.49	0.163953	0.17616	0.930704	0.352007	0.412976	0	not_DE
NA	D820_RS10075	323.309	0.164215	0.408888	0.401614	0.687968	0.730426	0	not_DE
uvrC	D820_RS04045	9442.35	0.165318	0.190476	0.867921	0.385438	0.446272	0	not_DE
NA	D820_RS01080	618.998	0.165932	0.194984	0.851006	0.394766	0.453684	0	not_DE
NA	D820_RS04735	1035.27	0.166182	0.151349	1.09801	0.272202	0.330106	0	not_DE
NA	D820_RS05525	85.3286	0.167136	0.317772	0.525963	0.598914	0.650078	0	not_DE
NA	D820_RS06350	3726.66	0.168458	0.225646	0.74656	0.455329	0.517033	0	not_DE
smc	D820_RS02915	10498.2	0.169949	0.142103	1.19596	0.231714	0.287278	0	not_DE
trpC	D820_RS07075	1120.27	0.171012	0.200489	0.852974	0.393674	0.453109	0	not_DE
NA	D820_RS07800	4065.3	0.17151	0.163139	1.05131	0.293117	0.351307	0	not_DE
NA	D820_RS04645	991.72	0.173493	0.124016	1.39896	0.161824	0.207453	0	not_DE
yaaA	D820_RS00115	367.377	0.173944	0.16936	1.02707	0.304388	0.363247	0	not_DE
NA	D820_RS08065	745.503	0.175452	0.160093	1.09594	0.273107	0.330998	0	not_DE
NA	D820_RS07715	2974.54	0.176376	0.103075	1.71114	0.0870546	0.117117	0	not_DE
NA	D820_RS00565	4842.72	0.177917	0.153743	1.15723	0.247177	0.3034	0	not_DE
NA	D820_RS05520	174.858	0.178375	0.330802	0.539221	0.589734	0.644794	0	not_DE
trxA	D820_RS01300	4383.75	0.180117	0.350167	0.514375	0.60699	0.657009	0	not_DE
NA	D820_RS07730	1508.31	0.18257	0.192271	0.949543	0.342345	0.402856	0	not_DE
nrdF	D820_RS06505	10042.3	0.18495	0.334785	0.552442	0.580645	0.635929	0	not_DE
NA	D820_RS01590	1280.05	0.185963	0.206529	0.900419	0.367897	0.427747	0	not_DE
NA	D820_RS09245	1566.19	0.186183	0.140248	1.32752	0.184336	0.233452	0	not_DE
lepA	D820_RS03445	6929.54	0.186321	0.141271	1.31888	0.187208	0.236627	0	not_DE
NA	D820_RS06145	4322.14	0.191675	0.176275	1.08736	0.276877	0.335149	0	not_DE
NA	D820_RS05530	305.141	0.192706	0.269509	0.715026	0.474593	0.536712	0	not_DE
NA	D820_RS01740	1181.32	0.194678	0.111066	1.75281	0.0796343	0.107656	0	not_DE
NA	D820_RS03335	1840.25	0.195307	0.211525	0.923327	0.355837	0.417117	0	not_DE
NA	D820_RS05115	2120.71	0.197221	0.271966	0.72517	0.468348	0.530576	0	not_DE
NA	D820_RS08690	2738.25	0.197665	0.166247	1.18898	0.234446	0.290295	0	not_DE
ylqF	D820_RS05110	3386.82	0.198984	0.204543	0.972822	0.330642	0.390978	0	not_DE
mubB	D820_RS03620	581.208	0.199709	0.293533	0.680364	0.496274	0.558955	0	not_DE
NA	D820_RS06840	7516.52	0.199792	0.281789	0.709013	0.478316	0.540609	0	not_DE
NA	D820_RS06305	16423.1	0.202135	0.0916248	2.20612	0.0273757	0.0412865	1	DE
NA	D820_RS06435	2747.27	0.203992	0.174867	1.16656	0.24339	0.299462	0	not_DE
NA	D820_RS06655	6312.6	0.204451	0.146167	1.39876	0.161886	0.207453	0	not_DE
NA	D820_RS05120	2969.05	0.204501	0.235327	0.869007	0.384843	0.44585	0	not_DE
NA	D820_RS05035	904.503	0.205133	0.121827	1.68381	0.0922191	0.123637	0	not_DE
NA	D820_RS07280	592.577	0.205411	0.363075	0.565754	0.571561	0.627394	0	not_DE
NA	D820_RS06355	2551.87	0.206036	0.221117	0.931798	0.351441	0.412561	0	not_DE
NA	D820_RS07070	979.345	0.210319	0.213356	0.985766	0.324248	0.38365	0	not_DE
NA	D820_RS06715	1616.21	0.210846	0.202935	1.03898	0.298814	0.357035	0	not_DE
NA	D820_RS01585	2448.91	0.216191	0.169349	1.2766	0.201742	0.253187	0	not_DE
NA	D820_RS05335	447.318	0.22335	0.341164	0.65467	0.51268	0.572787	0	not_DE
NA	D820_RS01465	4529.78	0.224046	0.118521	1.89036	0.0587103	0.0816401	0	not_DE
NA	D820_RS04075	716.442	0.224238	0.126837	1.76792	0.077074	0.104666	0	not_DE
NA	D820_RS07940	46.4396	0.227445	0.435816	0.521884	0.601751	0.652429	0	not_DE
NA	D820_RS06865	750.547	0.227831	0.147325	1.54645	0.121996	0.1598	0	not_DE
NA	D820_RS07950	2642.46	0.229063	0.212721	1.07682	0.281559	0.339548	0	not_DE
NA	D820_RS08170	761.307	0.229276	0.311823	0.735276	0.462171	0.52419	0	not_DE
NA	D820_RS03215	1185.62	0.232596	0.125448	1.85412	0.0637218	0.087917	0	not_DE
NA	D820_RS05675	5433.38	0.232963	0.255639	0.911297	0.362139	0.422822	0	not_DE
NA	D820_RS08195	168.069	0.235433	0.256308	0.918554	0.358329	0.41938	0	not_DE
NA	D820_RS05510	2702.28	0.240702	0.110018	2.18784	0.0286811	0.0429885	1	DE
carA	D820_RS05685	5625.01	0.242892	0.164773	1.4741	0.140455	0.181908	0	not_DE
NA	D820_RS08560	0.486492	0.243086	2.07193	0.117323	0.906604	0.919531	0	not_DE
NA	D820_RS03630	739.44	0.245205	0.262007	0.935871	0.349339	0.410342	0	not_DE
NA	D820_RS06970	5699.62	0.246673	0.166492	1.48159	0.138449	0.179669	0	not_DE
NA	D820_RS03810	6441.86	0.249372	0.24767	1.00687	0.313996	0.373338	0	not_DE
NA	D820_RS04385	450.632	0.251257	0.185685	1.35314	0.176011	0.224223	0	not_DE
eno	D820_RS04030	48955.7	0.252552	0.218255	1.15714	0.247215	0.3034	0	not_DE
NA	D820_RS02015	2256.87	0.252817	0.232669	1.0866	0.277215	0.33535	0	not_DE
trpD	D820_RS07080	1988.69	0.255334	0.210801	1.21125	0.225798	0.28066	0	not_DE
nadE	D820_RS07425	5303.32	0.255599	0.235981	1.08313	0.27875	0.336578	0	not_DE
gpsB	D820_RS07400	1818.52	0.256624	0.200593	1.27933	0.200781	0.252249	0	not_DE
era	D820_RS02460	1380.02	0.258201	0.0909225	2.8398	0.00451422	0.00779365	1	DE
NA	D820_RS06050	5002.12	0.262121	0.163143	1.60669	0.108121	0.143082	0	not_DE
obgE	D820_RS05950	4012.16	0.263961	0.122743	2.15051	0.0315148	0.0466957	1	DE
NA	D820_RS02930	11174.9	0.26792	0.127676	2.09844	0.0358661	0.0524239	0	not_DE
NA	D820_RS03760	1415.31	0.276621	0.195679	1.41365	0.157465	0.20259	0	not_DE
NA	D820_RS00880	1253.15	0.278081	0.294001	0.94585	0.344225	0.404824	0	not_DE
NA	D820_RS02765	664.295	0.280499	0.18138	1.54647	0.12199	0.1598	0	not_DE
NA	D820_RS01060	1199.33	0.283395	0.255574	1.10886	0.267491	0.325205	0	not_DE
prsA	D820_RS06595	8057.61	0.283888	0.234597	1.21011	0.226237	0.281026	0	not_DE
NA	D820_RS04455	1372.94	0.283955	0.191955	1.47928	0.139065	0.180228	0	not_DE
NA	D820_RS07360	4591.76	0.288002	0.172618	1.66843	0.0952304	0.127499	0	not_DE
gmk	D820_RS07375	9501.69	0.290046	0.132126	2.19522	0.0281479	0.0422545	1	DE
aroA	D820_RS06025	1553.74	0.290825	0.133672	2.17566	0.0295808	0.0441667	1	DE
pbp2b	D820_RS06805	10379.3	0.291334	0.169828	1.71547	0.0862599	0.116209	0	not_DE
NA	D820_RS06600	1748.76	0.294626	0.160198	1.83914	0.0658948	0.0905938	0	not_DE
NA	D820_RS00640	4327.87	0.297053	0.241417	1.23046	0.218527	0.272492	0	not_DE
NA	D820_RS06205	1828.61	0.297912	0.155835	1.91172	0.0559127	0.0783101	0	not_DE
NA	D820_RS02010	2759.56	0.300772	0.238082	1.26331	0.206477	0.258462	0	not_DE
NA	D820_RS05255	1420.76	0.311194	0.324582	0.958754	0.337683	0.397851	0	not_DE
NA	D820_RS04345	4805.27	0.312631	0.26523	1.17872	0.238511	0.294578	0	not_DE
NA	D820_RS00245	965.392	0.313311	0.112773	2.77825	0.0054652	0.0093196	1	DE
NA	D820_RS05105	3118.29	0.315856	0.13308	2.37343	0.0176238	0.0274085	1	DE
NA	D820_RS01955	123.865	0.317051	0.250389	1.26623	0.205429	0.257316	0	not_DE
NA	D820_RS07105	550.234	0.320607	0.129392	2.4778	0.0132196	0.0209787	1	DE
der	D820_RS01150	10925.4	0.321199	0.143214	2.24279	0.0249105	0.037892	1	DE
dnaJ	D820_RS09130	85478.9	0.321571	0.223057	1.44166	0.149399	0.192722	0	not_DE
NA	D820_RS08350	2315.1	0.321589	0.219397	1.46579	0.142706	0.184578	0	not_DE
pepT	D820_RS06405	2794.46	0.322586	0.127027	2.5395	0.011101	0.0178942	1	DE
NA	D820_RS08610	590.354	0.327014	0.260499	1.25534	0.209356	0.261393	0	not_DE
NA	D820_RS00335	1217.54	0.330779	0.150309	2.20066	0.0277602	0.0417712	1	DE
NA	D820_RS02320	157.855	0.332618	0.237213	1.40219	0.160859	0.206409	0	not_DE
pfkB	D820_RS05630	3172.54	0.332932	0.261141	1.27491	0.20234	0.253774	0	not_DE
uvrA	D820_RS01370	13220	0.334644	0.175693	1.90471	0.0568178	0.079406	0	not_DE
NA	D820_RS07370	4367.79	0.33489	0.0927135	3.61209	0.000303736	0.000632186	1	DE
NA	D820_RS06250	1670.61	0.335934	0.124222	2.7043	0.00684486	0.0115008	1	DE
NA	D820_RS02295	3994.57	0.336825	0.177967	1.89262	0.0584081	0.081278	0	not_DE
glmS	D820_RS04285	18038.7	0.337691	0.223145	1.51332	0.130197	0.169868	0	not_DE
secA	D820_RS01430	28359.3	0.338023	0.098763	3.42257	0.000620323	0.00123052	1	DE
NA	D820_RS09025	17604.1	0.3398	0.174333	1.94914	0.0512783	0.0724866	0	not_DE
NA	D820_RS01730	48.8302	0.341373	0.299451	1.14	0.254288	0.311099	0	not_DE
NA	D820_RS02030	4737.64	0.341424	0.157998	2.16094	0.0307	0.0455927	1	DE
NA	D820_RS07710	6326.63	0.341788	0.0838331	4.077	4.56198e-05	0.000108549	1	DE
NA	D820_RS00145	11407	0.344803	0.347247	0.99296	0.32073	0.380879	0	not_DE
NA	D820_RS06390	2558.34	0.345578	0.114918	3.00717	0.00263691	0.0047029	1	DE
NA	D820_RS03755	917.57	0.346358	0.202604	1.70954	0.0873519	0.117436	0	not_DE
tsaD	D820_RS07770	1574.84	0.347029	0.199702	1.73774	0.0822575	0.111048	0	not_DE
NA	D820_RS02200	14670.2	0.347067	0.237159	1.46344	0.143347	0.185284	0	not_DE
plsX	D820_RS09375	4246.91	0.348358	0.225307	1.54615	0.122069	0.1598	0	not_DE
NA	D820_RS06400	1883.76	0.348372	0.130615	2.66717	0.00764941	0.0127425	1	DE
hflX	D820_RS03090	6900.36	0.349077	0.210822	1.65579	0.097764	0.130441	0	not_DE
NA	D820_RS01525	1444.14	0.35014	0.195443	1.79152	0.0732106	0.0999448	0	not_DE
NA	D820_RS00840	834.644	0.352187	0.312125	1.12835	0.259171	0.316078	0	not_DE
NA	D820_RS00055	1990.26	0.352802	0.356304	0.990171	0.32209	0.382049	0	not_DE
NA	D820_RS05795	631.491	0.353906	0.358025	0.988495	0.32291	0.382301	0	not_DE
NA	D820_RS03915	1115.81	0.354506	0.188695	1.87872	0.0602826	0.0837066	0	not_DE
trpB	D820_RS07065	2073.84	0.363836	0.184084	1.97646	0.0481023	0.068406	0	not_DE
fabK	D820_RS01875	3716.82	0.374288	0.142646	2.62389	0.00869325	0.0143096	1	DE
mubI	D820_RS03645	232.51	0.375207	0.239551	1.5663	0.117279	0.15457	0	not_DE
yghU	D820_RS03815	3051.87	0.375739	0.290239	1.29459	0.195462	0.246419	0	not_DE
NA	D820_RS05695	5234.41	0.376378	0.155944	2.41354	0.0157982	0.0248075	1	DE
NA	D820_RS06780	3215.99	0.378697	0.120448	3.14406	0.00166624	0.00308787	1	DE
NA	D820_RS03070	998.613	0.378816	0.133915	2.82879	0.00467247	0.00805256	1	DE
NA	D820_RS06550	410.313	0.387407	0.300373	1.28975	0.197137	0.248209	0	not_DE
NA	D820_RS03355	1008.67	0.387525	0.1854	2.09021	0.0365992	0.053375	0	not_DE
NA	D820_RS07445	949.657	0.389333	0.218255	1.78385	0.0744485	0.10135	0	not_DE
NA	D820_RS03925	530.281	0.389812	0.151045	2.58076	0.00985826	0.0161181	1	DE
NA	D820_RS00320	5214.62	0.3914	0.191222	2.04684	0.040674	0.0585271	0	not_DE
tehB	D820_RS02335	4923.34	0.392578	0.173239	2.2661	0.0234453	0.035888	1	DE
NA	D820_RS01335	8465.23	0.394681	0.146932	2.68614	0.00722832	0.0121032	1	DE
NA	D820_RS00905	1433.7	0.395492	0.175602	2.25221	0.0243091	0.0370643	1	DE
malQ	D820_RS02680	1704.08	0.39801	0.145797	2.7299	0.00633533	0.0107188	1	DE
leuC	D820_RS03500	9082.94	0.400456	0.127382	3.14373	0.00166809	0.00308835	1	DE
NA	D820_RS05350	1557.02	0.401094	0.20097	1.99579	0.045957	0.0656087	0	not_DE
NA	D820_RS08850	3449.44	0.402519	0.122186	3.29433	0.00098658	0.00188957	1	DE
NA	D820_RS03450	3213.55	0.403896	0.117808	3.42843	0.000607073	0.00121041	1	DE
NA	D820_RS02330	1526.9	0.406461	0.298298	1.3626	0.173009	0.220544	0	not_DE
NA	D820_RS08330	1269.07	0.416367	0.226662	1.83695	0.0662174	0.0909728	0	not_DE
NA	D820_RS01915	2121.94	0.418622	0.191599	2.18488	0.0288974	0.0432792	1	DE
NA	D820_RS01155	5508.59	0.42268	0.175492	2.40854	0.0160165	0.02513	1	DE
NA	D820_RS01330	21298.6	0.423054	0.188058	2.24959	0.0244748	0.0372585	1	DE
pknB	D820_RS07345	22428.7	0.423865	0.187647	2.25884	0.0238933	0.0365162	1	DE
infB	D820_RS07600	57504.5	0.430537	0.126293	3.40903	0.000651943	0.00128929	1	DE
NA	D820_RS00535	1094.94	0.433666	0.14146	3.06566	0.00217193	0.00393499	1	DE
NA	D820_RS04140	2244	0.434771	0.155643	2.79338	0.0052161	0.00892614	1	DE
NA	D820_RS05615	518.002	0.4364	0.247603	1.7625	0.0779844	0.105719	0	not_DE
NA	D820_RS01225	313.77	0.436823	0.170737	2.55846	0.0105136	0.0171033	1	DE
smpB	D820_RS02505	1249.57	0.437291	0.183956	2.37714	0.0174472	0.027198	1	DE
NA	D820_RS06605	1145.34	0.438459	0.148477	2.95305	0.00314651	0.00556074	1	DE
NA	D820_RS06510	4223.69	0.440517	0.236479	1.86282	0.062488	0.0863373	0	not_DE
NA	D820_RS02355	1507.14	0.441298	0.233156	1.89271	0.058396	0.081278	0	not_DE
NA	D820_RS00865	93.1319	0.444118	0.462158	0.960966	0.336569	0.397021	0	not_DE
spx	D820_RS00395	13129.4	0.447955	0.257273	1.74117	0.0816541	0.11031	0	not_DE
spaP	D820_RS06750	114234	0.448162	0.206556	2.16969	0.0300306	0.0446668	1	DE
NA	D820_RS03625	959.369	0.449654	0.282943	1.5892	0.112014	0.148133	0	not_DE
NA	D820_RS05425	4633.06	0.449934	0.228838	1.96617	0.0492788	0.0698982	0	not_DE
NA	D820_RS04130	1778.34	0.450257	0.19116	2.3554	0.018503	0.0286384	1	DE
NA	D820_RS05235	5621.53	0.45121	0.147662	3.05569	0.00224541	0.00405299	1	DE
NA	D820_RS08430	652.548	0.452571	0.148272	3.0523	0.00227092	0.00409523	1	DE
NA	D820_RS00050	2762.67	0.454278	0.192255	2.3629	0.0181327	0.0281325	1	DE
NA	D820_RS03545	5041.38	0.456386	0.200086	2.28095	0.0225514	0.0346561	1	DE
NA	D820_RS00485	11691.4	0.456886	0.24797	1.8425	0.0654015	0.0899791	0	not_DE
NA	D820_RS04545	416.298	0.457248	0.237227	1.92747	0.0539216	0.0757396	0	not_DE
NA	D820_RS08935	2696.53	0.457855	0.192902	2.37351	0.0176199	0.0274085	1	DE
NA	D820_RS05030	1357.44	0.461038	0.136083	3.38793	0.000704232	0.00138566	1	DE
NA	D820_RS06360	2271.29	0.46392	0.221832	2.09131	0.0365003	0.0532901	0	not_DE
NA	D820_RS06695	3657.34	0.465392	0.177697	2.61901	0.00881844	0.0145034	1	DE
NA	D820_RS07590	329.33	0.470628	0.340838	1.3808	0.167341	0.214302	0	not_DE
NA	D820_RS04925	1210.87	0.473077	0.170228	2.77907	0.00545145	0.00930432	1	DE
pta	D820_RS04915	7120.09	0.473407	0.173311	2.73154	0.00630385	0.0106748	1	DE
NA	D820_RS08665	927.92	0.474776	0.317346	1.49608	0.134632	0.175253	0	not_DE
NA	D820_RS05965	245.617	0.475755	0.193618	2.45719	0.0140029	0.0221315	1	DE
gyrA	D820_RS04605	11501.7	0.479146	0.136034	3.52225	0.000427908	0.000876558	1	DE
NA	D820_RS01085	2749.79	0.48141	0.185785	2.59121	0.0095638	0.015663	1	DE
mutY	D820_RS01310	4323.74	0.481452	0.15036	3.202	0.00136475	0.00255596	1	DE
udk	D820_RS03485	1780.55	0.483395	0.202084	2.39205	0.0167546	0.0262246	1	DE
pepC	D820_RS07420	9225.66	0.48462	0.213144	2.27368	0.0229855	0.0352395	1	DE
NA	D820_RS05960	669.915	0.490062	0.188348	2.60189	0.00927109	0.0152221	1	DE
NA	D820_RS06545	259.999	0.49027	0.23913	2.05023	0.0403424	0.0580989	0	not_DE
ffs	D820_RS09955	90.3811	0.493982	0.233997	2.11106	0.0347668	0.0509703	0	not_DE
NA	D820_RS07460	2240.47	0.494589	0.186126	2.65728	0.00787738	0.013074	1	DE
NA	D820_RS07390	8793.84	0.495634	0.0784132	6.3208	2.60206e-10	1.26145e-09	1	DE
NA	D820_RS09365	218.984	0.496684	0.25588	1.94108	0.0522487	0.0737094	0	not_DE
NA	D820_RS04885	6032.85	0.496731	0.195531	2.54042	0.0110719	0.0178621	1	DE
NA	D820_RS07580	31581.5	0.497298	0.246395	2.0183	0.0435605	0.0624496	0	not_DE
NA	D820_RS09360	465.141	0.500606	0.230516	2.17168	0.0298801	0.044511	1	DE
fghA	D820_RS09045	2146.44	0.501075	0.277803	1.8037	0.0712776	0.0977177	0	not_DE
NA	D820_RS07495	1670.01	0.501211	0.198175	2.52914	0.0114343	0.0184162	1	DE
mubP	D820_RS03655	302.361	0.505813	0.229068	2.20813	0.0272351	0.0411384	1	DE
NA	D820_RS08940	5010.18	0.513177	0.201379	2.54832	0.0108244	0.017521	1	DE
NA	D820_RS03190	1790.74	0.518379	0.185181	2.79931	0.00512119	0.00877145	1	DE
NA	D820_RS07395	7959.57	0.519806	0.135197	3.84482	0.000120642	0.000264704	1	DE
hslO	D820_RS08585	4978.81	0.52206	0.202173	2.58224	0.009816	0.0160625	1	DE
NA	D820_RS02705	244.055	0.522795	0.148057	3.53103	0.000413945	0.000849746	1	DE
NA	D820_RS03245	3732.24	0.523452	0.0975985	5.36332	8.17047e-08	2.80625e-07	1	DE
NA	D820_RS08670	1713.81	0.525167	0.298784	1.75768	0.0788013	0.106678	0	not_DE
NA	D820_RS08435	1328.45	0.525275	0.174089	3.01728	0.00255052	0.00455299	1	DE
NA	D820_RS01480	135.793	0.526482	0.245262	2.14661	0.0318243	0.04706	1	DE
NA	D820_RS03360	1201.5	0.529145	0.159837	3.31053	0.000931197	0.0017941	1	DE
pyrF	D820_RS04135	2476.9	0.531409	0.170856	3.11027	0.00186914	0.00342794	1	DE
NA	D820_RS08200	298.846	0.531466	0.265245	2.00368	0.0451045	0.0645204	0	not_DE
NA	D820_RS04920	2279.83	0.534159	0.173786	3.07367	0.00211446	0.00384161	1	DE
NA	D820_RS0109805	416.62	0.534667	0.203616	2.62585	0.0086432	0.0142514	1	DE
NA	D820_RS04760	4871.64	0.535621	0.209813	2.55285	0.0106844	0.0173521	1	DE
sufB	D820_RS03830	6148.63	0.537666	0.215835	2.4911	0.012735	0.0203091	1	DE
NA	D820_RS00630	20490.3	0.540244	0.0993344	5.43864	5.36901e-08	1.92927e-07	1	DE
NA	D820_RS06045	7912.05	0.545879	0.148082	3.68632	0.00022752	0.000484446	1	DE
NA	D820_RS01065	837.616	0.54827	0.262185	2.09116	0.0365136	0.0532901	0	not_DE
NA	D820_RS08320	424.418	0.549381	0.198648	2.7656	0.00568177	0.00967195	1	DE
nrdE	D820_RS06500	17127.6	0.551888	0.285799	1.93103	0.0534788	0.075172	0	not_DE
NA	D820_RS06270	24021.8	0.55281	0.136443	4.05159	5.08716e-05	0.000120456	1	DE
NA	D820_RS03425	2280.73	0.555087	0.267118	2.07806	0.0377037	0.054617	0	not_DE
NA	D820_RS07060	1484.28	0.556682	0.193446	2.87772	0.00400563	0.00695263	1	DE
NA	D820_RS0109590	797.217	0.559663	0.303239	1.84562	0.064948	0.0894818	0	not_DE
mubJ	D820_RS03650	400.033	0.560151	0.190656	2.93801	0.00330324	0.00581131	1	DE
NA	D820_RS07705	3094.86	0.56035	0.1114	5.03007	4.90296e-07	1.51051e-06	1	DE
NA	D820_RS06885	2029.01	0.564271	0.122989	4.58798	4.47561e-06	1.21686e-05	1	DE
NA	D820_RS03920	1447.65	0.568199	0.159155	3.57011	0.000356833	0.000736395	1	DE
NA	D820_RS08135	11033.5	0.572529	0.163561	3.50041	0.000464543	0.000942664	1	DE
NA	D820_RS09215	2006.56	0.573407	0.408494	1.40371	0.160405	0.205963	0	not_DE
mubM	D820_RS03640	113.377	0.575762	0.291803	1.97312	0.0484822	0.0688957	0	not_DE
NA	D820_RS01965	4681.64	0.575988	0.127269	4.52574	6.01849e-06	1.61825e-05	1	DE
glnA	D820_RS07870	35073.3	0.579693	0.190549	3.04222	0.0023484	0.00422322	1	DE
NA	D820_RS08365	1219.19	0.579726	0.179277	3.23369	0.00122204	0.00230421	1	DE
NA	D820_RS06720	1040.61	0.579808	0.245787	2.35899	0.018325	0.0283855	1	DE
NA	D820_RS05465	1210.53	0.582153	0.169749	3.4295	0.000604692	0.0012069	1	DE
NA	D820_RS02880	14886.2	0.583616	0.194868	2.99494	0.00274502	0.00487808	1	DE
NA	D820_RS01160	6171.25	0.583881	0.191968	3.04155	0.00235363	0.00422871	1	DE
NA	D820_RS08650	1042.02	0.590062	0.296386	1.99085	0.0464969	0.0662683	0	not_DE
NA	D820_RS05005	394.451	0.590912	0.231852	2.54866	0.0108137	0.017521	1	DE
NA	D820_RS08645	5281.74	0.602413	0.298653	2.0171	0.0436846	0.0625813	0	not_DE
NA	D820_RS04610	2592.56	0.608944	0.151873	4.00955	6.08337e-05	0.00014197	1	DE
NA	D820_RS04390	1996.69	0.611673	0.189984	3.2196	0.00128369	0.00241111	1	DE
NA	D820_RS05250	2909.86	0.614633	0.290268	2.11746	0.0342205	0.0502451	0	not_DE
dnaK	D820_RS09135	264116	0.616915	0.169826	3.63264	0.000280541	0.000588319	1	DE
NA	D820_RS08835	326.555	0.617924	0.233633	2.64485	0.0081726	0.0135213	1	DE
fabZ	D820_RS01900	1918.68	0.619549	0.157608	3.93093	8.46162e-05	0.000191495	1	DE
NA	D820_RS10620	347.9	0.621668	0.257254	2.41655	0.0156682	0.0246233	1	DE
NA	D820_RS00575	23730.9	0.622373	0.205871	3.02312	0.00250186	0.00447847	1	DE
NA	D820_RS0109585	1080.89	0.628569	0.152452	4.12307	3.73856e-05	9.02828e-05	1	DE
NA	D820_RS05045	651.765	0.631291	0.224515	2.8118	0.00492653	0.0084604	1	DE
NA	D820_RS01305	6509.9	0.634435	0.216304	2.93307	0.00335632	0.00589403	1	DE
NA	D820_RS06870	1706.09	0.63524	0.148057	4.2905	1.78272e-05	4.42607e-05	1	DE
metE	D820_RS05620	572.771	0.635244	0.296866	2.13983	0.0323682	0.0477419	1	DE
NA	D820_RS06675	669.756	0.635754	0.26454	2.40325	0.0162502	0.0254761	1	DE
pheA	D820_RS06015	1395.24	0.636056	0.208527	3.05023	0.00228663	0.00411976	1	DE
NA	D820_RS04755	4613.79	0.636369	0.187931	3.38619	0.000708706	0.00139305	1	DE
NA	D820_RS09040	2236.96	0.639064	0.294911	2.16697	0.0302368	0.0449392	1	DE
NA	D820_RS03540	27.9133	0.646234	0.340463	1.8981	0.0576824	0.0803832	0	not_DE
NA	D820_RS08440	1003.66	0.650323	0.114185	5.69533	1.23132e-08	4.87459e-08	1	DE
NA	D820_RS05760	2381.12	0.653053	0.103361	6.31819	2.64638e-10	1.27974e-09	1	DE
dinB	D820_RS07695	5572.69	0.653666	0.178651	3.65891	0.000253294	0.000535222	1	DE
NA	D820_RS10605	886.071	0.654804	0.248735	2.63254	0.008475	0.0139978	1	DE
NA	D820_RS07165	702.915	0.655781	0.20787	3.15476	0.00160628	0.00298244	1	DE
NA	D820_RS06160	5188.78	0.658778	0.316612	2.08071	0.0374604	0.054305	0	not_DE
NA	D820_RS06705	118.117	0.660939	0.44678	1.47934	0.139049	0.180228	0	not_DE
NA	D820_RS02560	1956.59	0.66198	0.175801	3.76552	0.000166203	0.000358599	1	DE
NA	D820_RS05420	5941.11	0.662667	0.260778	2.54112	0.0110498	0.0178412	1	DE
recN	D820_RS06860	4879.33	0.667805	0.184903	3.61165	0.000304254	0.000632283	1	DE
NA	D820_RS05995	160.26	0.670254	0.267138	2.50902	0.0121068	0.0193868	1	DE
NA	D820_RS01440	13302.7	0.670397	0.127953	5.23938	1.61116e-07	5.34487e-07	1	DE
NA	D820_RS05975	872.336	0.671038	0.187339	3.58194	0.000341055	0.000704582	1	DE
NA	D820_RS08660	2849.15	0.6715	0.282515	2.37687	0.0174604	0.027198	1	DE
NA	D820_RS06855	3836.91	0.672263	0.195001	3.44748	0.000565833	0.00113086	1	DE
NA	D820_RS01375	7217.42	0.67277	0.172937	3.89027	0.000100134	0.000224781	1	DE
NA	D820_RS01450	10337	0.674385	0.120147	5.613	1.9885e-08	7.63963e-08	1	DE
NA	D820_RS06850	3462.5	0.674922	0.169916	3.97209	7.12439e-05	0.000164305	1	DE
NA	D820_RS02155	1072.75	0.674967	0.193232	3.49303	0.000477567	0.000966546	1	DE
traF	D820_RS01600	1531.8	0.677504	0.315769	2.14557	0.0319073	0.0470977	1	DE
NA	D820_RS04150	744.985	0.679126	0.195719	3.4699	0.000520655	0.00104778	1	DE
NA	D820_RS06090	4139.94	0.699009	0.11857	5.89535	3.73897e-09	1.58356e-08	1	DE
NA	D820_RS06385	7367.35	0.705007	0.137995	5.10893	3.23982e-07	1.03249e-06	1	DE
NA	D820_RS09195	11241.9	0.705966	0.214998	3.28359	0.00102495	0.00195919	1	DE
NA	D820_RS08845	766.344	0.706827	0.238444	2.96433	0.00303347	0.00537564	1	DE
NA	D820_RS06880	137.453	0.707549	0.165076	4.28621	1.8175e-05	4.50092e-05	1	DE
NA	D820_RS08375	2001.49	0.708577	0.209711	3.37883	0.00072796	0.00142657	1	DE
NA	D820_RS04415	658.454	0.709338	0.14855	4.77508	1.79633e-06	5.17343e-06	1	DE
fabD	D820_RS01880	4975.6	0.710956	0.148038	4.80252	1.56679e-06	4.54603e-06	1	DE
NA	D820_RS01090	1255.86	0.711678	0.185084	3.84516	0.000120474	0.000264634	1	DE
NA	D820_RS01205	605.238	0.714918	0.342456	2.08762	0.0368324	0.0536346	0	not_DE
xth	D820_RS02315	7588.13	0.71563	0.222747	3.21274	0.00131474	0.00246704	1	DE
NA	D820_RS01530	888.11	0.715912	0.225112	3.18024	0.00147152	0.00274269	1	DE
NA	D820_RS02300	1849.7	0.716797	0.182098	3.93632	8.27419e-05	0.00018769	1	DE
sufB	D820_RS08370	11527.7	0.717891	0.237618	3.0212	0.00251778	0.00450283	1	DE
yidC2	D820_RS01950	5379.97	0.724945	0.164027	4.41966	9.88541e-06	2.5795e-05	1	DE
NA	D820_RS01070	1284.51	0.726057	0.257508	2.81955	0.00480914	0.00827343	1	DE
NA	D820_RS08345	3419.1	0.726105	0.273272	2.65708	0.00788205	0.013074	1	DE
NA	D820_RS06365	5082.76	0.727292	0.215481	3.3752	0.00073761	0.00144348	1	DE
NA	D820_RS04410	1310.5	0.735444	0.162756	4.5187	6.222e-06	1.66835e-05	1	DE
NA	D820_RS08980	338.845	0.737335	0.211528	3.48575	0.00049076	0.000990694	1	DE
rlmB	D820_RS08855	3010	0.738543	0.167461	4.41025	1.03253e-05	2.68348e-05	1	DE
NA	D820_RS06020	725.305	0.739697	0.191957	3.85345	0.000116465	0.000256263	1	DE
NA	D820_RS08820	4169.1	0.740355	0.233778	3.16691	0.00154066	0.00286608	1	DE
NA	D820_RS09015	4924.91	0.749867	0.305788	2.45225	0.0141967	0.0224195	1	DE
NA	D820_RS04050	3197.93	0.750008	0.196828	3.81047	0.000138703	0.000301609	1	DE
NA	D820_RS00855	136.228	0.753259	0.317975	2.36893	0.0178396	0.0276999	1	DE
NA	D820_RS06725	3667.28	0.758724	0.191642	3.95907	7.52407e-05	0.00017208	1	DE
NA	D820_RS05345	2292.69	0.761058	0.222295	3.42364	0.000617873	0.00122691	1	DE
NA	D820_RS05240	6262.12	0.76292	0.192592	3.96133	7.45345e-05	0.000170867	1	DE
NA	D820_RS07655	1602.68	0.763234	0.175693	4.34412	1.39834e-05	3.53954e-05	1	DE
NA	D820_RS08420	1830.62	0.763954	0.249749	3.05889	0.00222161	0.0040175	1	DE
NA	D820_RS03705	1170.84	0.765868	0.144339	5.30604	1.12035e-07	3.77462e-07	1	DE
NA	D820_RS01435	15294.9	0.767388	0.138365	5.5461	2.92104e-08	1.09202e-07	1	DE
NA	D820_RS0109605	14596.6	0.773056	0.166304	4.64845	3.34432e-06	9.23489e-06	1	DE
NA	D820_RS01325	10346	0.775327	0.176565	4.39117	1.1274e-05	2.90286e-05	1	DE
NA	D820_RS00570	1695.39	0.778003	0.222416	3.49796	0.000468833	0.000950377	1	DE
NA	D820_RS06180	6794.79	0.783464	0.16389	4.78043	1.74925e-06	5.05281e-06	1	DE
nrdD	D820_RS00440	61057.3	0.785644	0.240927	3.26093	0.00111048	0.00211024	1	DE
NA	D820_RS06000	3742.19	0.789749	0.191662	4.12054	3.77982e-05	9.10529e-05	1	DE
NA	D820_RS02305	1799.59	0.792753	0.171961	4.61006	4.02544e-06	1.10063e-05	1	DE
NA	D820_RS06650	2334.82	0.795589	0.166417	4.7807	1.74682e-06	5.05281e-06	1	DE
fabG	D820_RS01885	3130.52	0.795763	0.15297	5.20207	1.97079e-07	6.46073e-07	1	DE
NA	D820_RS10595	450.048	0.796448	0.189998	4.19188	2.76657e-05	6.72275e-05	1	DE
NA	D820_RS05665	6454.47	0.803489	0.245302	3.27551	0.00105473	0.00201216	1	DE
NA	D820_RS01380	2595	0.805378	0.156487	5.1466	2.65244e-07	8.56534e-07	1	DE
NA	D820_RS03060	933.393	0.805689	0.177532	4.53826	5.67195e-06	1.5293e-05	1	DE
NA	D820_RS09320	250.516	0.806804	0.166595	4.8429	1.27959e-06	3.75192e-06	1	DE
NA	D820_RS08355	12305.3	0.807608	0.22317	3.6188	0.000295972	0.00061735	1	DE
NA	D820_RS05670	3343.2	0.808717	0.263012	3.07483	0.00210622	0.00383021	1	DE
NA	D820_RS06730	9420.84	0.809057	0.328493	2.46294	0.0137805	0.0218331	1	DE
NA	D820_RS04800	1117.71	0.811484	0.208635	3.8895	0.000100452	0.000225235	1	DE
NA	D820_RS03295	4033.48	0.81988	0.150044	5.46427	4.64822e-08	1.68585e-07	1	DE
NA	D820_RS07885	29756.1	0.823879	0.174192	4.72971	2.24844e-06	6.37168e-06	1	DE
NA	D820_RS06200	3220.25	0.829912	0.174866	4.74599	2.07493e-06	5.91447e-06	1	DE
NA	D820_RS03700	1306.33	0.837807	0.161876	5.1756	2.27177e-07	7.38516e-07	1	DE
NA	D820_RS04070	220.45	0.838	0.205441	4.07902	4.52254e-05	0.000107743	1	DE
NA	D820_RS00530	1111.49	0.838559	0.150573	5.56913	2.56016e-08	9.64524e-08	1	DE
NA	D820_RS05145	25142.9	0.840075	0.187912	4.47058	7.80092e-06	2.06607e-05	1	DE
NA	D820_RS02175	5778.87	0.843551	0.161567	5.22104	1.77917e-07	5.87215e-07	1	DE
NA	D820_RS06495	613.871	0.846757	0.294623	2.87404	0.00405263	0.00702793	1	DE
NA	D820_RS01735	16102	0.848847	0.157064	5.40446	6.50049e-08	2.27283e-07	1	DE
NA	D820_RS08190	206.744	0.848904	0.214333	3.96068	7.47377e-05	0.000171131	1	DE
NA	D820_RS08315	499.133	0.849046	0.261681	3.24458	0.00117623	0.0022243	1	DE
NA	D820_RS02465	959.084	0.849138	0.138541	6.12915	8.83478e-10	4.06094e-09	1	DE
rpiA	D820_RS04085	1939.9	0.849849	0.149227	5.695	1.23369e-08	4.87459e-08	1	DE
NA	D820_RS04715	209.336	0.850168	0.156697	5.42557	5.77704e-08	2.04937e-07	1	DE
accC	D820_RS01905	7705.8	0.850715	0.201156	4.22913	2.34597e-05	5.73657e-05	1	DE
NA	D820_RS01345	1896.52	0.851302	0.23642	3.60081	0.000317229	0.000657456	1	DE
NA	D820_RS06700	391.601	0.853316	0.411647	2.07293	0.0381789	0.0552261	0	not_DE
NA	D820_RS05340	1500.18	0.856763	0.267303	3.20522	0.0013496	0.00253002	1	DE
NA	D820_RS02480	1648.39	0.858741	0.156868	5.47429	4.39257e-08	1.60209e-07	1	DE
NA	D820_RS01910	4388.16	0.860057	0.221663	3.88001	0.00010445	0.000232591	1	DE
NA	D820_RS06570	629.504	0.860512	0.30688	2.80407	0.00504626	0.00865836	1	DE
NA	D820_RS08700	1392	0.865604	0.222893	3.8835	0.000102963	0.000229805	1	DE
NA	D820_RS04575	6864.36	0.866134	0.19719	4.39238	1.12118e-05	2.89068e-05	1	DE
NA	D820_RS02730	44.9566	0.866682	0.490928	1.7654	0.0774972	0.105132	0	not_DE
NA	D820_RS00875	218.061	0.867977	0.381489	2.27524	0.0228918	0.0351236	1	DE
tadA	D820_RS00845	654.61	0.868205	0.345636	2.5119	0.0120083	0.0192608	1	DE
rpoB	D820_RS00830	55443.9	0.868297	0.238136	3.64623	0.00026612	0.000559023	1	DE
NA	D820_RS02605	1845.07	0.871551	0.235263	3.70458	0.000211744	0.000451845	1	DE
NA	D820_RS08185	700.795	0.876376	0.164238	5.33601	9.50141e-08	3.24048e-07	1	DE
fabF	D820_RS01890	6871.93	0.879951	0.199445	4.41199	1.02425e-05	2.66551e-05	1	DE
carB	D820_RS05680	20562.4	0.883533	0.203386	4.34413	1.39831e-05	3.53954e-05	1	DE
NA	D820_RS02555	1704.32	0.883595	0.202791	4.35717	1.31755e-05	3.35309e-05	1	DE
NA	D820_RS01350	1806.44	0.887179	0.257056	3.4513	0.00055789	0.00111693	1	DE
rfbA	D820_RS03165	5577.74	0.887918	0.181431	4.89396	9.88273e-07	2.91976e-06	1	DE
recR	D820_RS06800	5793.89	0.888049	0.185849	4.77834	1.76752e-06	5.09802e-06	1	DE
NA	D820_RS07930	3532.44	0.889855	0.155402	5.72615	1.02737e-08	4.13499e-08	1	DE
NA	D820_RS06555	477.07	0.892583	0.280906	3.17751	0.00148543	0.00276597	1	DE
NA	D820_RS04350	3495.63	0.898968	0.259667	3.46201	0.000536159	0.00107453	1	DE
NA	D820_RS00060	10970.8	0.899432	0.271828	3.30883	0.000936875	0.00180325	1	DE
NA	D820_RS07585	3230.2	0.901508	0.269315	3.34741	0.000815692	0.00157939	1	DE
NA	D820_RS02620	76.3653	0.901869	0.261609	3.4474	0.00056601	0.00113086	1	DE
NA	D820_RS09230	3239.49	0.902161	0.200438	4.50096	6.76478e-06	1.80642e-05	1	DE
NA	D820_RS05990	227.749	0.902273	0.26515	3.40288	0.000666796	0.00131733	1	DE
rapZ	D820_RS03765	2720.95	0.906333	0.231158	3.92084	8.82395e-05	0.000199231	1	DE
NA	D820_RS04425	324.191	0.915282	0.189208	4.83744	1.3152e-06	3.84473e-06	1	DE
NA	D820_RS03195	3277.15	0.921682	0.198166	4.65105	3.30249e-06	9.14535e-06	1	DE
NA	D820_RS07485	6653.82	0.926389	0.157601	5.87805	4.15131e-09	1.75438e-08	1	DE
NA	D820_RS09165	5069.07	0.926621	0.213614	4.33782	1.439e-05	3.63774e-05	1	DE
NA	D820_RS03490	12790.9	0.931098	0.138783	6.70901	1.95944e-11	1.09145e-10	1	DE
pbp1b	D820_RS00825	11961.2	0.932732	0.171636	5.43435	5.49961e-08	1.96892e-07	1	DE
NA	D820_RS08140	3678.05	0.933012	0.154607	6.03474	1.59218e-09	7.03456e-09	1	DE
NA	D820_RS03300	8112.61	0.935868	0.168422	5.55668	2.74961e-08	1.0339e-07	1	DE
NA	D820_RS03075	1360.94	0.949658	0.145838	6.51172	7.42953e-11	3.93542e-10	1	DE
NA	D820_RS08380	8144.1	0.95028	0.217313	4.37287	1.22626e-05	3.14907e-05	1	DE
NA	D820_RS08295	5921.13	0.958131	0.23628	4.05507	5.01191e-05	0.000118819	1	DE
NA	D820_RS02615	3199	0.959714	0.125311	7.65865	1.879e-14	1.4495e-13	1	DE
NA	D820_RS00340	9623.71	0.962148	0.169993	5.65994	1.51426e-08	5.89925e-08	1	DE
NA	D820_RS06475	2221.12	0.963094	0.165505	5.81914	5.91526e-09	2.46237e-08	1	DE
NA	D820_RS05540	8765.22	0.963437	0.163117	5.90641	3.49653e-09	1.48736e-08	1	DE
NA	D820_RS03065	1160.71	0.967132	0.188379	5.13398	2.83677e-07	9.11518e-07	1	DE
NA	D820_RS05600	383.624	0.968468	0.217381	4.45516	8.38301e-06	2.2112e-05	1	DE
NA	D820_RS09900	449.473	0.96929	0.207283	4.67617	2.92288e-06	8.1522e-06	1	DE
NA	D820_RS06845	3287.12	0.972453	0.17439	5.57632	2.45659e-08	9.29109e-08	1	DE
NA	D820_RS05040	2055.36	0.973028	0.256844	3.7884	0.00015162	0.000328229	1	DE
NA	D820_RS04420	1031.15	0.973463	0.172033	5.65859	1.5262e-08	5.93388e-08	1	DE
NA	D820_RS05970	2524.06	0.977917	0.226521	4.31711	1.58086e-05	3.94505e-05	1	DE
NA	D820_RS02685	3487.9	0.981564	0.175933	5.57918	2.41652e-08	9.15735e-08	1	DE
NA	D820_RS04710	2832.86	0.985647	0.221803	4.44379	8.83888e-06	2.32514e-05	1	DE
feoB	D820_RS06925	9593.45	0.987517	0.192712	5.1243	2.98638e-07	9.56427e-07	1	DE
NA	D820_RS06225	687.536	0.992772	0.174155	5.70052	1.19441e-08	4.73862e-08	1	DE
NA	D820_RS08145	4015.52	0.994494	0.191366	5.19681	2.02738e-07	6.62939e-07	1	DE
NA	D820_RS08840	774.741	0.996679	0.230191	4.3298	1.49247e-05	3.75338e-05	1	DE
tpx	D820_RS05415	3704.83	1.00608	0.366408	2.74579	0.0060365	0.0102489	1	DE
NA	D820_RS05980	1127.79	1.01128	0.215246	4.69824	2.62414e-06	7.37187e-06	1	DE
NA	D820_RS00870	179.282	1.01152	0.401908	2.51678	0.0118432	0.0190589	1	DE
NA	D820_RS07115	1425.09	1.0208	0.224302	4.55101	5.33889e-06	1.4435e-05	1	DE
NA	D820_RS08805	2542.79	1.02129	0.188218	5.4261	5.75995e-08	2.04705e-07	1	DE
gshAB	D820_RS08300	5349.7	1.02224	0.200104	5.10854	3.24661e-07	1.03296e-06	1	DE
NA	D820_RS08860	19007.6	1.02837	0.150666	6.82548	8.76297e-12	5.16218e-11	1	DE
NA	D820_RS06875	2989.16	1.02859	0.183972	5.59103	2.25724e-08	8.60408e-08	1	DE
NA	D820_RS05775	1479.12	1.02916	0.154458	6.66303	2.6823e-11	1.48558e-10	1	DE
gorA	D820_RS05785	12190	1.0304	0.238303	4.3239	1.53294e-05	3.8452e-05	1	DE
NA	D820_RS01220	1786.02	1.04846	0.312301	3.35721	0.000787322	0.00153055	1	DE
NA	D820_RS01215	354.842	1.05069	0.329924	3.18465	0.0014493	0.00270647	1	DE
NA	D820_RS07725	9226.36	1.05083	0.222246	4.72824	2.26472e-06	6.40845e-06	1	DE
groES	D820_RS00990	7400	1.05466	0.204973	5.14538	2.66984e-07	8.60725e-07	1	DE
NA	D820_RS02875	12854.2	1.05961	0.22285	4.75481	1.9863e-06	5.69523e-06	1	DE
pnp	D820_RS08895	19481.7	1.06011	0.18342	5.77969	7.48402e-09	3.03735e-08	1	DE
NA	D820_RS09175	5723.3	1.06299	0.157877	6.73302	1.6618e-11	9.36388e-11	1	DE
ahpC	D820_RS06120	5230.56	1.06405	0.211494	5.03112	4.87634e-07	1.5047e-06	1	DE
NA	D820_RS08905	524.849	1.06913	0.16899	6.32662	2.50597e-10	1.2179e-09	1	DE
NA	D820_RS0109795	1013.65	1.07071	0.206437	5.1866	2.14168e-07	6.98561e-07	1	DE
NA	D820_RS08715	104.762	1.07434	0.319579	3.36174	0.000774542	0.00150873	1	DE
NA	D820_RS05270	243063	1.07978	0.194352	5.55582	2.76316e-08	1.03698e-07	1	DE
NA	D820_RS08655	2303.2	1.08252	0.278959	3.88057	0.000104214	0.00023233	1	DE
NA	D820_RS06185	6994.79	1.08387	0.191164	5.66982	1.42949e-08	5.614e-08	1	DE
NA	D820_RS05935	10936.8	1.08699	0.156908	6.92756	4.28151e-12	2.62563e-11	1	DE
NA	D820_RS08220	1402.66	1.08746	0.208444	5.21704	1.81805e-07	5.99032e-07	1	DE
hisD	D820_RS03930	1724.22	1.09821	0.158852	6.91341	4.73145e-12	2.87435e-11	1	DE
aroC	D820_RS06040	12602.4	1.09928	0.181625	6.05245	1.42662e-09	6.40498e-09	1	DE
NA	D820_RS08335	4209.27	1.10376	0.275151	4.01147	6.03427e-05	0.000141163	1	DE
NA	D820_RS06155	29228	1.11121	0.176303	6.3028	2.92321e-10	1.40314e-09	1	DE
NA	D820_RS04535	10447.4	1.11179	0.331739	3.3514	0.000804036	0.00155993	1	DE
NA	D820_RS04160	1505.53	1.11297	0.210406	5.28964	1.22559e-07	4.11493e-07	1	DE
NA	D820_RS04145	3079.72	1.11592	0.194565	5.73547	9.7242e-09	3.92196e-08	1	DE
NA	D820_RS06540	918.669	1.11632	0.124339	8.97808	0	0	1	DE
NA	D820_RS04595	4099.47	1.11678	0.223694	4.99241	5.96292e-07	1.80841e-06	1	DE
NA	D820_RS05985	632.193	1.12071	0.22746	4.92708	8.34674e-07	2.48105e-06	1	DE
NA	D820_RS06530	1897.8	1.12091	0.117271	9.55828	0	0	1	DE
NA	D820_RS01180	896.627	1.12397	0.300243	3.74354	0.000181448	0.000390194	1	DE
NA	D820_RS00850	723.161	1.12761	0.36164	3.11806	0.00182047	0.0033506	1	DE
NA	D820_RS07525	939.086	1.13342	0.188514	6.01236	1.82837e-09	8.00529e-09	1	DE
trxB	D820_RS07435	9673.17	1.13793	0.310104	3.66951	0.000243015	0.00051462	1	DE
NA	D820_RS00860	273.304	1.13874	0.392138	2.90394	0.00368503	0.00641908	1	DE
NA	D820_RS03170	4552.79	1.14256	0.202874	5.63188	1.78259e-08	6.8621e-08	1	DE
NA	D820_RS08280	1457.52	1.14407	0.184697	6.19432	5.85385e-10	2.73555e-09	1	DE
NA	D820_RS06565	465.162	1.14528	0.253282	4.52175	6.13319e-06	1.64681e-05	1	DE
hemH	D820_RS00490	4603.49	1.1455	0.258231	4.43595	9.16671e-06	2.40487e-05	1	DE
NA	D820_RS04810	4289.35	1.15223	0.205399	5.60969	2.02691e-08	7.7413e-08	1	DE
dusB	D820_RS08590	9020.36	1.15978	0.181636	6.3852	1.71169e-10	8.51029e-10	1	DE
NA	D820_RS09075	392.782	1.16051	0.218437	5.31278	1.07964e-07	3.65647e-07	1	DE
NA	D820_RS01420	5533.44	1.16399	0.196547	5.92217	3.17724e-09	1.35748e-08	1	DE
NA	D820_RS04805	1458.47	1.16455	0.230318	5.05627	4.27543e-07	1.33839e-06	1	DE
NA	D820_RS00595	21020.9	1.16789	0.223494	5.22562	1.73574e-07	5.73858e-07	1	DE
sufC	D820_RS08390	4145.7	1.16934	0.221541	5.2782	1.30458e-07	4.36507e-07	1	DE
NA	D820_RS02630	116.182	1.17243	0.222973	5.25816	1.455e-07	4.85167e-07	1	DE
NA	D820_RS06210	1910.34	1.17388	0.179225	6.54976	5.76288e-11	3.09476e-10	1	DE
NA	D820_RS01210	3718.14	1.17894	0.323346	3.64607	0.000266284	0.000559023	1	DE
NA	D820_RS09170	3196.28	1.18277	0.160406	7.37363	1.6605e-13	1.16955e-12	1	DE
NA	D820_RS06035	11166.2	1.18664	0.189348	6.26698	3.68109e-10	1.74538e-09	1	DE
leuB	D820_RS03495	9433.6	1.18822	0.144912	8.19963	2.4e-16	2.17e-15	1	DE
NA	D820_RS06030	3603.03	1.18957	0.177205	6.71294	1.90746e-11	1.06555e-10	1	DE
NA	D820_RS10325	312.839	1.19316	0.201405	5.92418	3.13858e-09	1.34987e-08	1	DE
addA	D820_RS02970	11548.9	1.19921	0.231521	5.17973	2.22213e-07	7.23587e-07	1	DE
NA	D820_RS02470	2442.5	1.20375	0.182039	6.61259	3.77648e-11	2.06221e-10	1	DE
NA	D820_RS0109740	96.6035	1.2044	0.365185	3.29805	0.000973586	0.00186677	1	DE
NA	D820_RS01230	335.562	1.20706	0.205585	5.87134	4.32287e-09	1.81897e-08	1	DE
nth	D820_RS02310	1984.34	1.2075	0.186338	6.48013	9.16449e-11	4.76358e-10	1	DE
NA	D820_RS06560	400.551	1.21026	0.262146	4.61676	3.89786e-06	1.06725e-05	1	DE
NA	D820_RS03730	4467.46	1.21066	0.18617	6.50297	7.87485e-11	4.1487e-10	1	DE
NA	D820_RS04570	9794.64	1.21371	0.189557	6.40287	1.5248e-10	7.62009e-10	1	DE
NA	D820_RS01895	3090.4	1.2184	0.215096	5.66443	1.47513e-08	5.76992e-08	1	DE
NA	D820_RS02665	802.704	1.22484	0.219525	5.57948	2.41235e-08	9.15735e-08	1	DE
NA	D820_RS08340	5338.13	1.22541	0.260623	4.70185	2.57816e-06	7.26456e-06	1	DE
NA	D820_RS09105	2180.09	1.23149	0.211865	5.81263	6.15002e-09	2.54375e-08	1	DE
NA	D820_RS06890	1694.4	1.24007	0.243447	5.09381	3.50937e-07	1.11111e-06	1	DE
NA	D820_RS05895	4254.28	1.24721	0.196894	6.3344	2.38272e-10	1.16382e-09	1	DE
NA	D820_RS04095	2653.45	1.25642	0.178616	7.03419	2.00424e-12	1.28166e-11	1	DE
NA	D820_RS07110	4375.52	1.25996	0.1718	7.33391	2.2354e-13	1.54646e-12	1	DE
NA	D820_RS02170	9064.09	1.26001	0.232259	5.42501	5.79498e-08	2.05199e-07	1	DE
NA	D820_RS10585	3598.66	1.26466	0.195196	6.47892	9.23831e-11	4.78914e-10	1	DE
NA	D820_RS04580	5895.22	1.27274	0.178489	7.13062	9.992e-13	6.49644e-12	1	DE
NA	D820_RS04395	3858.61	1.27386	0.225046	5.66046	1.50964e-08	5.89303e-08	1	DE
NA	D820_RS06920	852.143	1.27632	0.234697	5.43817	5.383e-08	1.93073e-07	1	DE
NA	D820_RS08285	860.587	1.27936	0.129763	9.85919	0	0	1	DE
NA	D820_RS04555	2509.15	1.28011	0.266101	4.81061	1.50471e-06	4.37244e-06	1	DE
NA	D820_RS04170	4137.37	1.28029	0.188911	6.7772	1.22529e-11	7.02644e-11	1	DE
NA	D820_RS05390	996.416	1.28384	0.370425	3.46587	0.000528522	0.00106073	1	DE
NA	D820_RS00775	0.934088	1.28752	1.50117	0.857676	0.391071	0.450835	0	not_DE
NA	D820_RS04880	2678.12	1.29065	0.216113	5.9721	2.34223e-09	1.01636e-08	1	DE
NA	D820_RS07035	2713.79	1.2912	0.190939	6.76235	1.35771e-11	7.69499e-11	1	DE
budA	D820_RS03205	4345.67	1.29582	0.146556	8.84178	0	1e-17	1	DE
NA	D820_RS03480	3755.44	1.29654	0.156291	8.29569	1.1e-16	1.03e-15	1	DE
mnmE	D820_RS04080	4236.72	1.30157	0.201139	6.47099	9.73654e-11	5.02065e-10	1	DE
NA	D820_RS01415	2257.74	1.30213	0.257628	5.05431	4.31958e-07	1.34998e-06	1	DE
cysK	D820_RS07290	2450.91	1.31168	0.241974	5.42075	5.935e-08	2.08261e-07	1	DE
nagA	D820_RS07540	4919.8	1.31289	0.256594	5.11662	3.11054e-07	9.94555e-07	1	DE
aguA	D820_RS08310	427.63	1.31894	0.165375	7.97544	1.52e-15	1.272e-14	1	DE
NA	D820_RS04585	5165.7	1.32387	0.194791	6.79634	1.07308e-11	6.20851e-11	1	DE
rpoC	D820_RS00835	79520.3	1.35469	0.249086	5.43865	5.36847e-08	1.92927e-07	1	DE
NA	D820_RS10480	252.807	1.35598	0.196312	6.90727	4.94074e-12	2.98286e-11	1	DE
NA	D820_RS00285	21046.8	1.36095	0.234448	5.80491	6.43992e-09	2.64677e-08	1	DE
NA	D820_RS03770	4759.42	1.36499	0.254371	5.36612	8.04494e-08	2.77294e-07	1	DE
NA	D820_RS02165	4273.94	1.36835	0.252426	5.42078	5.93411e-08	2.08261e-07	1	DE
NA	D820_RS04300	481.373	1.3766	0.261839	5.25743	1.46081e-07	4.86269e-07	1	DE
NA	D820_RS04930	3674.41	1.37706	0.149581	9.20611	0	0	1	DE
NA	D820_RS04295	1784.76	1.37958	0.247665	5.57036	2.54221e-08	9.59621e-08	1	DE
NA	D820_RS02670	1374.49	1.37988	0.204452	6.74915	1.48719e-11	8.40434e-11	1	DE
NA	D820_RS05625	19838.4	1.38425	0.243692	5.68032	1.34439e-08	5.29048e-08	1	DE
NA	D820_RS07860	4474.75	1.38437	0.2511	5.5132	3.52358e-08	1.30225e-07	1	DE
treP	D820_RS00585	4926.25	1.38888	0.216457	6.41642	1.39513e-10	7.01844e-10	1	DE
NA	D820_RS04000	1069.48	1.38934	0.18443	7.53314	4.953e-14	3.7178e-13	1	DE
treC	D820_RS00590	4303.91	1.39051	0.228317	6.09024	1.12741e-09	5.12077e-09	1	DE
NA	D820_RS09265	633.904	1.39307	0.153671	9.06525	0	0	1	DE
NA	D820_RS06100	10223.7	1.39323	0.191217	7.28613	3.1898e-13	2.16815e-12	1	DE
NA	D820_RS07755	6343.32	1.39565	0.277622	5.02718	4.97758e-07	1.53108e-06	1	DE
gltB	D820_RS07865	17136.6	1.39729	0.275112	5.07899	3.79448e-07	1.1936e-06	1	DE
arcC	D820_RS08305	457.695	1.39807	0.169244	8.26068	1.4e-16	1.35e-15	1	DE
NA	D820_RS08985	953.482	1.40311	0.222241	6.31345	2.72874e-10	1.31629e-09	1	DE
NA	D820_RS04100	4643.27	1.40451	0.201452	6.97193	3.12614e-12	1.94783e-11	1	DE
NA	D820_RS08810	8221.87	1.40651	0.171419	8.20513	2.3e-16	2.11e-15	1	DE
NA	D820_RS03945	592.383	1.41701	0.203933	6.94841	3.69418e-12	2.27984e-11	1	DE
alsS	D820_RS03200	11329	1.42043	0.187964	7.55692	4.127e-14	3.1098e-13	1	DE
polA	D820_RS08180	20661.4	1.42564	0.224721	6.34405	2.23809e-10	1.10148e-09	1	DE
NA	D820_RS06955	130811	1.42764	0.21852	6.53323	6.43661e-11	3.42955e-10	1	DE
NA	D820_RS0109780	18.5405	1.43135	0.44856	3.19098	0.00141792	0.00265043	1	DE
NA	D820_RS02635	373.819	1.43369	0.266935	5.37093	7.83308e-08	2.70471e-07	1	DE
NA	D820_RS07040	4997.9	1.43471	0.195337	7.34481	2.0606e-13	1.43577e-12	1	DE
NA	D820_RS01475	3259.79	1.43557	0.196761	7.29601	2.9643e-13	2.02907e-12	1	DE
NA	D820_RS02160	6379.48	1.4421	0.2709	5.32335	1.01872e-07	3.45618e-07	1	DE
NA	D820_RS01200	1338.01	1.44809	0.356442	4.06262	4.85257e-05	0.000115182	1	DE
NA	D820_RS02050	844.315	1.44901	0.144154	10.0518	0	0	1	DE
NA	D820_RS0109685	910.151	1.45397	0.211492	6.87481	6.20717e-12	3.67947e-11	1	DE
pbp3	D820_RS08360	4264.38	1.4541	0.210102	6.92091	4.48761e-12	2.73477e-11	1	DE
NA	D820_RS07520	1914.68	1.45513	0.197394	7.37171	1.6846e-13	1.18225e-12	1	DE
NA	D820_RS04430	5286.37	1.45601	0.187977	7.74572	9.5e-15	7.42e-14	1	DE
NA	D820_RS0109690	1920.47	1.45629	0.202104	7.20564	5.7771e-13	3.83302e-12	1	DE
NA	D820_RS01340	4970.73	1.45682	0.232807	6.25765	3.90823e-10	1.84857e-09	1	DE
ligA	D820_RS02775	13203.5	1.45835	0.179303	8.13343	4.2e-16	3.7e-15	1	DE
NA	D820_RS08890	4742.18	1.46192	0.214644	6.8109	9.69897e-12	5.6621e-11	1	DE
NA	D820_RS08915	521.195	1.46423	0.242384	6.04094	1.53217e-09	6.84723e-09	1	DE
NA	D820_RS04590	5266.57	1.46503	0.267954	5.46747	4.56507e-08	1.66189e-07	1	DE
NA	D820_RS09155	10274	1.46646	0.29216	5.01937	5.18414e-07	1.58708e-06	1	DE
NA	D820_RS04090	9019.29	1.4695	0.185692	7.91362	2.5e-15	2.042e-14	1	DE
NA	D820_RS07255	1603.45	1.47217	0.337876	4.35713	1.31778e-05	3.35309e-05	1	DE
NA	D820_RS08605	3315.49	1.47618	0.254885	5.79154	6.97432e-09	2.84834e-08	1	DE
NA	D820_RS08275	2427.89	1.48921	0.213186	6.9855	2.83842e-12	1.77996e-11	1	DE
NA	D820_RS01970	10540.9	1.48997	0.115588	12.8903	0	0	1	DE
groL	D820_RS00995	199369	1.49658	0.164147	9.11728	0	0	1	DE
NA	D820_RS03475	4438.63	1.50239	0.133969	11.2145	0	0	1	DE
NA	D820_RS00885	7116.53	1.50511	0.263951	5.70222	1.18255e-08	4.70118e-08	1	DE
cas9	D820_RS03395	3154.5	1.50914	0.321271	4.6974	2.6349e-06	7.3914e-06	1	DE
NA	D820_RS03560	5520.64	1.51871	0.194691	7.80064	6.16e-15	4.868e-14	1	DE
hisB	D820_RS03940	1327.59	1.53123	0.228329	6.70624	1.99706e-11	1.10922e-10	1	DE
mvk	D820_RS08615	4060.62	1.53249	0.184967	8.28521	1.2e-16	1.11e-15	1	DE
NA	D820_RS02020	5539.72	1.54249	0.236101	6.53317	6.43923e-11	3.42955e-10	1	DE
citX	D820_RS04970	2431.59	1.5503	0.331467	4.67708	2.90989e-06	8.12763e-06	1	DE
NA	D820_RS08910	771.968	1.55079	0.174192	8.90278	0	1e-17	1	DE
whiA	D820_RS03775	3944.63	1.55095	0.253046	6.12913	8.8363e-10	4.06094e-09	1	DE
dnaX	D820_RS02610	16591	1.55174	0.217342	7.13961	9.3597e-13	6.1058e-12	1	DE
NA	D820_RS08265	2435.39	1.55207	0.22921	6.77137	1.27569e-11	7.27254e-11	1	DE
NA	D820_RS06685	25304.5	1.56761	0.313262	5.00414	5.6113e-07	1.71246e-06	1	DE
NA	D820_RS05000	1099.17	1.57332	0.176174	8.93051	0	0	1	DE
NA	D820_RS0109745	119.714	1.57643	0.316442	4.98173	6.30172e-07	1.90522e-06	1	DE
NA	D820_RS00600	5158.56	1.5766	0.219011	7.19872	6.0779e-13	4.01889e-12	1	DE
NA	D820_RS04935	4172.96	1.58062	0.181637	8.70211	0	3e-17	1	DE
NA	D820_RS08865	10740.2	1.58093	0.20654	7.65436	1.943e-14	1.4928e-13	1	DE
serB	D820_RS03935	1632.7	1.586	0.201859	7.85699	3.93e-15	3.148e-14	1	DE
pepV	D820_RS04055	15608.6	1.58826	0.233633	6.79811	1.06002e-11	6.15128e-11	1	DE
NA	D820_RS05755	2491.42	1.59556	0.156673	10.184	0	0	1	DE
NA	D820_RS09420	0.324849	1.60843	2.60684	0.617005	0.537231	0.593763	0	not_DE
NA	D820_RS06105	2318.66	1.61016	0.113206	14.2234	0	0	1	DE
lacD	D820_RS09055	511.272	1.61129	0.173565	9.28352	0	0	1	DE
NA	D820_RS09220	2266.52	1.61226	0.251909	6.40018	1.55197e-10	7.73596e-10	1	DE
citF	D820_RS04975	6573.02	1.61275	0.32981	4.88992	1.00877e-06	2.97129e-06	1	DE
NA	D820_RS04005	478.867	1.61435	0.174443	9.25431	0	0	1	DE
rfbB	D820_RS03175	13271.5	1.63035	0.186894	8.72336	0	3e-17	1	DE
NA	D820_RS05910	297.269	1.63251	0.224631	7.26749	3.6622e-13	2.45496e-12	1	DE
sufD	D820_RS08385	17412.4	1.6328	0.257874	6.33175	2.42397e-10	1.181e-09	1	DE
NA	D820_RS08270	3456.63	1.63767	0.238213	6.87479	6.20817e-12	3.67947e-11	1	DE
NA	D820_RS08745	2761.12	1.64565	0.255399	6.44346	1.16783e-10	5.95871e-10	1	DE
NA	D820_RS08175	5391.42	1.64609	0.220878	7.45246	9.161e-14	6.5961e-13	1	DE
hisH	D820_RS03950	1784.8	1.65029	0.213558	7.72763	1.096e-14	8.486e-14	1	DE
NA	D820_RS04175	9367.22	1.65087	0.204303	8.08049	6.5e-16	5.5e-15	1	DE
NA	D820_RS01650	0.0391418	1.66265	3.16075	0.52603	0.598867	0.650078	0	not_DE
NA	D820_RS01660	0.0391418	1.66265	3.16075	0.52603	0.598867	0.650078	0	not_DE
NA	D820_RS01785	0.0723184	1.66265	3.16075	0.52603	0.598867	0.650078	0	not_DE
mubX	D820_RS03550	0.0723184	1.66265	3.16075	0.52603	0.598867	0.650078	0	not_DE
NA	D820_RS08575	0.0308896	1.66265	3.16075	0.52603	0.598867	0.650078	0	not_DE
hisA	D820_RS03955	1953.91	1.66673	0.205947	8.093	5.8e-16	5.01e-15	1	DE
mubY	D820_RS03590	0.589903	1.67168	1.83126	0.912855	0.361319	0.422118	0	not_DE
NA	D820_RS03305	24866.6	1.67328	0.192147	8.70833	0	3e-17	1	DE
yidD	D820_RS02025	1917.89	1.68603	0.247285	6.81814	9.22297e-12	5.41675e-11	1	DE
NA	D820_RS08755	1016.83	1.68866	0.266134	6.34515	2.22215e-10	1.09641e-09	1	DE
NA	D820_RS06110	1232.83	1.69033	0.216712	7.79991	6.2e-15	4.876e-14	1	DE
NA	D820_RS04305	2177.11	1.69044	0.254776	6.63503	3.24431e-11	1.7766e-10	1	DE
NA	D820_RS04705	2735.88	1.69104	0.194147	8.71011	0	3e-17	1	DE
NA	D820_RS04965	8656.36	1.6962	0.34228	4.95559	7.21093e-07	2.15662e-06	1	DE
NA	D820_RS00555	10192.2	1.69988	0.219218	7.75426	8.89e-15	6.965e-14	1	DE
NA	D820_RS04940	5253.51	1.70803	0.18317	9.32486	0	0	1	DE
NA	D820_RS02660	627.93	1.71245	0.2242	7.63805	2.205e-14	1.6879e-13	1	DE
NA	D820_RS04155	6681.57	1.72551	0.235875	7.31533	2.5674e-13	1.76988e-12	1	DE
NA	D820_RS09060	273.66	1.72862	0.256841	6.73032	1.69291e-11	9.51161e-11	1	DE
NA	D820_RS10435	3280.13	1.7307	0.180581	9.58406	0	0	1	DE
NA	D820_RS04530	7045.52	1.73475	0.347699	4.98921	6.06262e-07	1.83578e-06	1	DE
NA	D820_RS08760	335.388	1.73868	0.280006	6.20946	5.31683e-10	2.4966e-09	1	DE
NA	D820_RS08875	4061.41	1.75055	0.202948	8.62563	1e-17	6e-17	1	DE
pfkB	D820_RS09070	484.131	1.7519	0.233308	7.50894	5.961e-14	4.4062e-13	1	DE
NA	D820_RS02045	1328.56	1.75558	0.163866	10.7135	0	0	1	DE
NA	D820_RS08290	1741.41	1.7627	0.171255	10.2929	0	0	1	DE
NA	D820_RS05750	3118.23	1.76901	0.187753	9.42201	0	0	1	DE
ahpF	D820_RS06115	30879.7	1.77053	0.205231	8.62702	1e-17	6e-17	1	DE
NA	D820_RS09260	521.36	1.77535	0.17406	10.1996	0	0	1	DE
NA	D820_RS08880	14977.8	1.77573	0.199428	8.90412	0	1e-17	1	DE
NA	D820_RS04785	23902.3	1.77589	0.167576	10.5975	0	0	1	DE
NA	D820_RS04105	7950.09	1.78771	0.224364	7.96789	1.61e-15	1.347e-14	1	DE
NA	D820_RS04995	3732.12	1.7946	0.238682	7.5188	5.528e-14	4.1176e-13	1	DE
NA	D820_RS08750	3698.58	1.79712	0.300689	5.97668	2.27734e-09	9.90413e-09	1	DE
NA	D820_RS08595	5609.26	1.80057	0.264548	6.80623	1.00193e-11	5.83158e-11	1	DE
NA	D820_RS08425	472.818	1.81539	0.322007	5.63775	1.72285e-08	6.65849e-08	1	DE
NA	D820_RS07515	2558.68	1.8221	0.207721	8.77187	0	2e-17	1	DE
NA	D820_RS02520	2917.38	1.82377	0.206897	8.81486	0	1e-17	1	DE
NA	D820_RS08600	4065.83	1.83007	0.244008	7.50001	6.381e-14	4.6812e-13	1	DE
NA	D820_RS09350	647.108	1.83131	0.222463	8.23199	1.8e-16	1.7e-15	1	DE
NA	D820_RS02780	8529.94	1.83321	0.205254	8.93144	0	0	1	DE
NA	D820_RS04815	6859.01	1.83413	0.217626	8.42791	4e-17	3.4e-16	1	DE
citD	D820_RS04985	1191.4	1.83705	0.275977	6.65655	2.80332e-11	1.54819e-10	1	DE
deoD	D820_RS04110	7454.63	1.83941	0.191331	9.6138	0	0	1	DE
csn2	D820_RS03410	587.588	1.84318	0.360968	5.1062	3.28702e-07	1.04411e-06	1	DE
manA	D820_RS01425	10251.2	1.84668	0.206285	8.95205	0	0	1	DE
raiA	D820_RS07270	2014.85	1.84882	0.234459	7.88546	3.13e-15	2.517e-14	1	DE
NA	D820_RS02515	6640.41	1.85169	0.264551	6.99937	2.57123e-12	1.63349e-11	1	DE
NA	D820_RS01190	4115.57	1.86056	0.398185	4.6726	2.97415e-06	8.28331e-06	1	DE
hisE	D820_RS03970	906.582	1.86143	0.224329	8.29778	1.1e-16	1.02e-15	1	DE
NA	D820_RS08870	18078.7	1.8665	0.200394	9.31414	0	0	1	DE
NA	D820_RS04115	5642.37	1.87029	0.214582	8.71599	0	3e-17	1	DE
NA	D820_RS09275	1034.01	1.87087	0.174032	10.7501	0	0	1	DE
NA	D820_RS07050	53674.9	1.88113	0.258732	7.27057	3.5798e-13	2.40798e-12	1	DE
pulA	D820_RS02785	19580.7	1.88245	0.196406	9.58448	0	0	1	DE
NA	D820_RS01410	3931.22	1.89353	0.279432	6.77635	1.23254e-11	7.0472e-11	1	DE
NA	D820_RS00525	5056.17	1.90666	0.175451	10.8672	0	0	1	DE
NA	D820_RS05905	2922.17	1.92936	0.206818	9.32878	0	0	1	DE
NA	D820_RS04525	2181.29	1.93781	0.402488	4.81456	1.47523e-06	4.29319e-06	1	DE
NA	D820_RS05900	2715.26	1.94253	0.180396	10.7681	0	0	1	DE
NA	D820_RS07545	5879.33	1.95583	0.278444	7.02415	2.15366e-12	1.3727e-11	1	DE
NA	D820_RS05790	4047.31	1.96958	0.189034	10.4192	0	0	1	DE
NA	D820_RS01185	2247.35	1.97112	0.397422	4.95977	7.05755e-07	2.114e-06	1	DE
mutM	D820_RS02475	3940.55	1.97218	0.206649	9.54365	0	0	1	DE
NA	D820_RS03975	464.54	1.97248	0.227238	8.68023	0	4e-17	1	DE
citE	D820_RS04980	3593.04	1.97743	0.287402	6.88038	5.96922e-12	3.57051e-11	1	DE
ilvD	D820_RS00215	25887.8	1.98129	0.212914	9.30559	0	0	1	DE
NA	D820_RS08775	426.424	1.98583	0.301125	6.59469	4.26143e-11	2.32051e-10	1	DE
NA	D820_RS06895	1094.88	1.98587	0.242086	8.20315	2.3e-16	2.13e-15	1	DE
NA	D820_RS09255	375.159	1.98914	0.221263	8.98995	0	0	1	DE
NA	D820_RS07550	3183.22	1.98924	0.289829	6.86348	6.72009e-12	3.97078e-11	1	DE
NA	D820_RS02600	1493.72	1.99224	0.474711	4.19673	2.70792e-05	6.58849e-05	1	DE
ccpA	D820_RS02565	6249.38	2.01107	0.366186	5.49194	3.97542e-08	1.46091e-07	1	DE
NA	D820_RS09280	403.22	2.01131	0.214075	9.39535	0	0	1	DE
NA	D820_RS02525	84.1376	2.01205	0.392407	5.12746	2.93674e-07	9.42082e-07	1	DE
NA	D820_RS09355	13517.5	2.0122	0.186546	10.7866	0	0	1	DE
NA	D820_RS00970	2102.1	2.01407	0.227747	8.84344	0	1e-17	1	DE
NA	D820_RS07535	9073.3	2.02489	0.292471	6.92338	4.40983e-12	2.69582e-11	1	DE
ulaG	D820_RS08215	1760.74	2.03085	0.19764	10.2755	0	0	1	DE
NA	D820_RS06220	2040.09	2.03261	0.133869	15.1836	0	0	1	DE
NA	D820_RS06575	1090.08	2.03435	0.367414	5.53695	3.07778e-08	1.14621e-07	1	DE
pflA	D820_RS02105	5813.17	2.04175	0.250406	8.15376	3.5e-16	3.15e-15	1	DE
tnpA	D820_RS09890	1795.16	2.04352	0.387927	5.26779	1.38077e-07	4.61206e-07	1	DE
NA	D820_RS09065	910.468	2.04563	0.205238	9.96713	0	0	1	DE
NA	D820_RS10615	537.361	2.05161	0.377125	5.44013	5.32409e-08	1.9238e-07	1	DE
NA	D820_RS05245	8234.85	2.05663	0.207892	9.89278	0	0	1	DE
galE	D820_RS05545	17547.5	2.05742	0.203971	10.0868	0	0	1	DE
cysE	D820_RS08885	9117.99	2.06014	0.202126	10.1924	0	0	1	DE
NA	D820_RS02625	54.3708	2.06256	0.332478	6.2036	5.51856e-10	2.58508e-09	1	DE
NA	D820_RS08990	4092.11	2.06604	0.223851	9.22955	0	0	1	DE
ftsY	D820_RS06195	16677.9	2.06746	0.226423	9.13093	0	0	1	DE
NA	D820_RS08765	1448.45	2.07505	0.276964	7.49212	6.777e-14	4.9528e-13	1	DE
NA	D820_RS10495	380.226	2.08535	0.179559	11.6137	0	0	1	DE
hisI	D820_RS03965	1163.29	2.08871	0.199326	10.4789	0	0	1	DE
NA	D820_RS02760	1905.91	2.09097	0.38092	5.48925	4.03648e-08	1.48055e-07	1	DE
NA	D820_RS04600	53872	2.09329	0.217722	9.61451	0	0	1	DE
NA	D820_RS04955	1492.04	2.09566	0.217688	9.62687	0	0	1	DE
NA	D820_RS06580	1447.93	2.10098	0.358987	5.85252	4.84191e-09	2.03297e-08	1	DE
NA	D820_RS09295	1994.39	2.11151	0.168231	12.5513	0	0	1	DE
tnpA	D820_RS0109715	15522	2.11923	0.215777	9.8214	0	0	1	DE
tkt	D820_RS08210	11640.5	2.12532	0.217555	9.76913	0	0	1	DE
ptsP	D820_RS06470	55605.3	2.13486	0.224551	9.50722	0	0	1	DE
NA	D820_RS01320	1756.2	2.13747	0.257885	8.28847	1.1e-16	1.09e-15	1	DE
mubY	D820_RS03555	2348.99	2.14446	0.241901	8.86502	0	1e-17	1	DE
NA	D820_RS04945	6829.94	2.15213	0.200682	10.7241	0	0	1	DE
NA	D820_RS00515	47297.4	2.16487	0.261893	8.26623	1.4e-16	1.29e-15	1	DE
NA	D820_RS09270	1407.47	2.16487	0.221602	9.76918	0	0	1	DE
NA	D820_RS04180	23361.6	2.17048	0.198251	10.9482	0	0	1	DE
NA	D820_RS08740	2207.32	2.17844	0.293819	7.41422	1.2234e-13	8.6801e-13	1	DE
cas2	D820_RS03405	505.799	2.17946	0.300347	7.25648	3.9729e-13	2.65404e-12	1	DE
NA	D820_RS04060	10396.9	2.19363	0.250502	8.75691	0	2e-17	1	DE
NA	D820_RS05915	1591.85	2.1945	0.249698	8.78861	0	2e-17	1	DE
hisF	D820_RS03960	2552.55	2.19632	0.219743	9.99492	0	0	1	DE
NA	D820_RS00975	7090.64	2.20227	0.229083	9.61341	0	0	1	DE
NA	D820_RS08785	8658.55	2.22377	0.26803	8.29671	1.1e-16	1.02e-15	1	DE
NA	D820_RS04010	3589.78	2.22703	0.19911	11.1849	0	0	1	DE
gloA	D820_RS02510	8481.55	2.23032	0.246849	9.03514	0	0	1	DE
NA	D820_RS00540	7452.21	2.23099	0.258801	8.62047	1e-17	7e-17	1	DE
NA	D820_RS08770	3201.2	2.23263	0.266913	8.36461	6e-17	5.9e-16	1	DE
NA	D820_RS07045	189.414	2.23634	0.213004	10.4991	0	0	1	DE
NA	D820_RS08790	6726.23	2.25346	0.28202	7.99044	1.34e-15	1.132e-14	1	DE
lpdA	D820_RS03315	2599.47	2.25358	0.303951	7.41428	1.2229e-13	8.6801e-13	1	DE
NA	D820_RS08800	4055.89	2.26512	0.282905	8.00667	1.18e-15	9.96e-15	1	DE
NA	D820_RS03470	10408.4	2.2706	0.256835	8.8407	0	1e-17	1	DE
uvrB	D820_RS05920	9926.26	2.27385	0.21923	10.372	0	0	1	DE
purD	D820_RS09300	3052.79	2.30919	0.184053	12.5463	0	0	1	DE
manX	D820_RS01260	7581	2.33749	0.267422	8.74084	0	2e-17	1	DE
NA	D820_RS09305	1232.66	2.33925	0.40457	5.78206	7.37932e-09	3.00113e-08	1	DE
NA	D820_RS06915	8248.21	2.34402	0.246024	9.52759	0	0	1	DE
NA	D820_RS05580	2332.47	2.3714	0.258658	9.16807	0	0	1	DE
NA	D820_RS05595	2467.38	2.39483	0.255211	9.38374	0	0	1	DE
NA	D820_RS02755	4566.34	2.3958	0.389172	6.15616	7.45317e-10	3.45799e-09	1	DE
NA	D820_RS0109755	4.11864	2.42143	0.984615	2.45926	0.0139223	0.0220219	1	DE
NA	D820_RS04290	2495.24	2.42792	0.322712	7.5235	5.333e-14	3.9875e-13	1	DE
NA	D820_RS08705	8326.5	2.43715	0.242967	10.0308	0	0	1	DE
NA	D820_RS03310	5279.47	2.43946	0.300655	8.11384	4.9e-16	4.29e-15	1	DE
NA	D820_RS08725	713.046	2.4535	0.272066	9.01806	0	0	1	DE
adhE	D820_RS08925	43572	2.4632	0.642749	3.83228	0.00012696	0.00027794	1	DE
NA	D820_RS00985	2891.63	2.46979	0.215613	11.4548	0	0	1	DE
NA	D820_RS02735	187.516	2.48527	0.525251	4.73159	2.22767e-06	6.32204e-06	1	DE
NA	D820_RS08795	846.35	2.48788	0.302483	8.22485	2e-16	1.8e-15	1	DE
NA	D820_RS00550	1590.73	2.5005	0.246566	10.1413	0	0	1	DE
ugpC	D820_RS02655	1759.6	2.50203	0.231244	10.8199	0	0	1	DE
NA	D820_RS05585	2060.87	2.52484	0.254747	9.91119	0	0	1	DE
NA	D820_RS05590	2636.15	2.53431	0.26709	9.48857	0	0	1	DE
NA	D820_RS08710	23403.4	2.54344	0.266465	9.54513	0	0	1	DE
NA	D820_RS04700	14114.6	2.55253	0.24423	10.4513	0	0	1	DE
NA	D820_RS05555	9570.67	2.5727	0.212598	12.1012	0	0	1	DE
purB	D820_RS09250	9436.5	2.57815	0.187693	13.736	0	0	1	DE
NA	D820_RS08780	1230.31	2.58877	0.281	9.2127	0	0	1	DE
NA	D820_RS00980	9422.04	2.6331	0.215011	12.2464	0	0	1	DE
NA	D820_RS02535	123.312	2.67	0.338348	7.89128	2.99e-15	2.413e-14	1	DE
NA	D820_RS01405	4771.53	2.67173	0.268953	9.93383	0	0	1	DE
rrf	D820_RS00785	19.7608	2.67412	0.411202	6.50318	7.86387e-11	4.1487e-10	1	DE
lpdA	D820_RS08995	12601.2	2.68352	0.258183	10.3939	0	0	1	DE
NA	D820_RS10290	4302.34	2.69668	0.272185	9.90753	0	0	1	DE
NA	D820_RS00545	11370.8	2.71097	0.262656	10.3214	0	0	1	DE
rrf	D820_RS01640	0.722394	2.72814	2.55012	1.06981	0.284706	0.342493	0	not_DE
NA	D820_RS08735	7782.88	2.74583	0.257389	10.668	0	0	1	DE
NA	D820_RS08730	1228.77	2.74599	0.259036	10.6008	0	0	1	DE
NA	D820_RS06910	6983.3	2.76238	0.270194	10.2237	0	0	1	DE
NA	D820_RS07560	9570.67	2.77336	0.376688	7.36249	1.8051e-13	1.26227e-12	1	DE
NA	D820_RS02530	1211.9	2.79133	0.303754	9.18946	0	0	1	DE
NA	D820_RS04950	1769.54	2.79219	0.229192	12.1827	0	0	1	DE
NA	D820_RS09505	1.50138	2.79441	1.34051	2.08459	0.0371063	0.053872	0	not_DE
purK	D820_RS09285	2169.48	2.80983	0.210813	13.3285	0	0	1	DE
cas1	D820_RS03400	2834.68	2.81786	0.354677	7.94486	1.94e-15	1.595e-14	1	DE
NA	D820_RS05565	12740.5	2.82063	0.260356	10.8338	0	0	1	DE
NA	D820_RS07555	10880.9	2.82799	0.36569	7.73329	1.048e-14	8.15e-14	1	DE
purE	D820_RS09290	802.677	2.84732	0.209858	13.5678	0	0	1	DE
NA	D820_RS09010	2991.47	2.85211	0.192251	14.8353	0	0	1	DE
NA	D820_RS04670	1452.44	2.85565	0.256873	11.1169	0	0	1	DE
NA	D820_RS0109600	5884.17	2.87817	0.263452	10.9248	0	0	1	DE
NA	D820_RS07305	21965.8	2.88577	0.412319	6.99888	2.5802e-12	1.63384e-11	1	DE
gtfA	D820_RS05575	8112.7	2.89207	0.271069	10.6691	0	0	1	DE
NA	D820_RS03320	4926.8	2.89785	0.300101	9.65623	0	0	1	DE
NA	D820_RS02695	6103.37	2.90434	0.216951	13.3871	0	0	1	DE
NA	D820_RS06215	5429.75	2.90734	0.24212	12.0078	0	0	1	DE
galT	D820_RS05550	32271.2	2.912	0.217239	13.4046	0	0	1	DE
rnpB	D820_RS09985	186493	2.91368	0.308595	9.44176	0	0	1	DE
NA	D820_RS09345	7642.72	2.91561	0.219103	13.307	0	0	1	DE
NA	D820_RS02540	182.129	2.92216	0.319088	9.15786	0	0	1	DE
NA	D820_RS09330	4970.7	2.94102	0.223142	13.18	0	0	1	DE
NA	D820_RS02700	5722.78	2.94795	0.24904	11.8373	0	0	1	DE
purN	D820_RS09335	4108.88	2.9902	0.234449	12.7541	0	0	1	DE
NA	D820_RS01315	6121.85	3.00976	0.350998	8.57489	1e-17	1e-16	1	DE
gap	D820_RS07890	329754	3.02923	0.309916	9.77434	0	0	1	DE
NA	D820_RS09340	5684.4	3.05026	0.223184	13.6671	0	0	1	DE
NA	D820_RS06755	145810	3.05523	0.332672	9.18392	0	0	1	DE
celB	D820_RS02545	1723.43	3.06262	0.306153	10.0035	0	0	1	DE
NA	D820_RS07300	7292.68	3.06908	0.421015	7.28972	3.1059e-13	2.11857e-12	1	DE
NA	D820_RS08625	15360.6	3.09936	0.281597	11.0064	0	0	1	DE
ugpC	D820_RS05570	9283.88	3.10184	0.276384	11.223	0	0	1	DE
NA	D820_RS08945	6129.52	3.1179	0.246426	12.6525	0	0	1	DE
NA	D820_RS04675	4290.27	3.13206	0.234988	13.3286	0	0	1	DE
NA	D820_RS08965	9848.1	3.1352	0.313542	9.9993	0	0	1	DE
NA	D820_RS02690	45010.9	3.18251	0.274544	11.592	0	0	1	DE
NA	D820_RS09000	12693.5	3.20794	0.251037	12.7788	0	0	1	DE
NA	D820_RS04680	11673.6	3.21329	0.209795	15.3164	0	0	1	DE
NA	D820_RS02740	570.525	3.22049	0.485343	6.6355	3.23415e-11	1.77604e-10	1	DE
NA	D820_RS04665	6397.27	3.22239	0.220921	14.5861	0	0	1	DE
NA	D820_RS04765	25806.9	3.23188	0.313837	10.298	0	0	1	DE
NA	D820_RS03325	10539.1	3.27093	0.290527	11.2586	0	0	1	DE
NA	D820_RS09005	8644.85	3.27976	0.257312	12.7462	0	0	1	DE
purH	D820_RS09325	17729	3.30141	0.230144	14.345	0	0	1	DE
NA	D820_RS01250	19851.3	3.30424	0.273526	12.0802	0	0	1	DE
ssrA	D820_RS10105	335884	3.30976	0.300782	11.0038	0	0	1	DE
glgB	D820_RS02790	7593.27	3.32449	0.27152	12.244	0	0	1	DE
NA	D820_RS01255	19833.3	3.3299	0.261289	12.7441	0	0	1	DE
ssrS	D820_RS10295	32582.6	3.37486	0.201259	16.7688	0	0	1	DE
NA	D820_RS08950	16025.2	3.39742	0.303833	11.1818	0	0	1	DE
NA	D820_RS07295	18780.4	3.41781	0.404276	8.45416	3e-17	2.8e-16	1	DE
NA	D820_RS08620	140091	3.50613	0.269769	12.9968	0	0	1	DE
NA	D820_RS03330	17892.8	3.51777	0.289132	12.1667	0	0	1	DE
NA	D820_RS00220	37220.3	3.58569	0.270838	13.2392	0	0	1	DE
NA	D820_RS02795	19798.3	3.59258	0.286351	12.5461	0	0	1	DE
NA	D820_RS02810	97939.5	3.63256	0.274001	13.2575	0	0	1	DE
NA	D820_RS08955	13846.9	3.63763	0.291409	12.4829	0	0	1	DE
NA	D820_RS0109580	1132.32	3.65253	1.03256	3.53736	0.000404149	0.000830512	1	DE
glgD	D820_RS02800	15135.7	3.65295	0.299237	12.2076	0	0	1	DE
NA	D820_RS04690	4683.25	3.71384	0.355221	10.455	0	0	1	DE
NA	D820_RS08960	7461.66	3.74349	0.33587	11.1457	0	0	1	DE
glgA	D820_RS02805	47907.7	3.93036	0.290858	13.513	0	0	1	DE
NA	D820_RS04685	2110.63	3.95252	0.351977	11.2295	0	0	1	DE
NA	D820_RS06900	16850.4	3.96421	0.350378	11.3141	0	0	1	DE
NA	D820_RS01630	7.37559	4.10348	0.76123	5.3906	7.02225e-08	2.44208e-07	1	DE
NA	D820_RS02745	3014.22	4.14389	0.453937	9.12878	0	0	1	DE
NA	D820_RS02750	3262.45	4.2069	0.442682	9.50322	0	0	1	DE
lrgB	D820_RS06905	110714	4.40621	0.353917	12.4498	0	0	1	DE
pflB	D820_RS07700	1.09736e+06	4.45209	0.326234	13.6469	0	0	1	DE
NA	D820_RS0109785	104.415	4.98934	0.998884	4.99492	5.88612e-07	1.78791e-06	1	DE
NA	D820_RS0109610	415.033	6.48732	1.36497	4.75273	2.00691e-06	5.73305e-06	1	DE
